# Supplementary material for: Diacetamidinium sulfate
Source: Acta Crystallogr Sect E Struct Rep Online. 2010 Nov 27;66(Pt 12):o3346–7. doi: 10.1107/S1600536810049160 (PMC3011428; doi:10.1107/S1600536810049160)
Supplement: Supplementary file 1 [file e-66-o3346-sup1.cif]

##############################################################################
###                                                                        ###
###        Electronic paper (Acta Crystallographica Section E)             ###
###                                                                        ###
##############################################################################
#                                                                            #
# This CIF contains the data in a paper accepted for publication in Acta     #
# Crystallographica Section E. It conforms to the requirements of Notes      #
# for Authors for Section E, and has been peer reviewed under the auspices   #
# of the IUCr Commission on Journals.                                        #
#                                                                            #
# Full details of the Crystallographic Information File format               #
# are given in the paper "The Crystallographic Information File (CIF):       #
# a New Standard Archive File for Crystallography" by S. R. Hall, F. H.      #
# Allen and I. D. Brown [Acta Cryst. (1991), A47, 655-685].                  #
#                                                                            #
# The current version of the core CIF dictionary is obtainable from          #
# ftp://ftp.iucr.org/pub/cif_core.dic. The current version number is 2.4.    #
#                                                                            #
# Software is freely available for graphical display of the structure(s) in  #
# this CIF.  For information consult the CIF home page http://www.iucr.org/  #
# cif/home.html                                                              #
#                                                                            #
# This file may be used for bona fide research purposes within the           #
# scientific community so long as proper attribution is given to the journal # 
# article from which it was obtained.                                        #
#                                                                            #
##############################################################################
                                             
data_I
_audit_creation_method     SHELXL97
_chemical_name_systematic
;
Diacetamidinium sulfate
;
_chemical_name_common     'Acetamidinium sulfate'
_chemical_formula_moiety     '2(C2 H7 N2 +), O4 S 2-'
_chemical_formula_sum     'C4 H14 N4 O4 S'
_chemical_formula_iupac     '2C2 H7 N2 +, O4 S 2-'
_chemical_formula_weight     214.26
_chemical_melting_point_gt     483
_chemical_melting_point_lt     485
_symmetry_cell_setting     triclinic
_symmetry_space_group_name_H-M     'P -1'
_symmetry_space_group_name_Hall     '-P 1'
loop_
    _symmetry_equiv_pos_as_xyz
    'x, y, z'
    '-x, -y, -z'
_cell_length_a     8.0961(3)
_cell_length_b     11.1668(4)
_cell_length_c     11.8821(6)
_cell_angle_alpha     96.199(4)
_cell_angle_beta     105.905(3)
_cell_angle_gamma     105.615(4)
_cell_volume     975.63(8)
_cell_formula_units_Z     4
_cell_measurement_reflns_used     20921
_cell_measurement_theta_min     1
_cell_measurement_theta_max     27.5
_cell_measurement_temperature     150.0(10)
_exptl_crystal_description     'block'
_exptl_crystal_colour     'colourless'
_exptl_crystal_size_max     0.44
_exptl_crystal_size_mid     0.23
_exptl_crystal_size_min     0.21
_exptl_crystal_density_diffrn     1.459
_exptl_crystal_density_meas     ?
_exptl_crystal_density_method     'not measured'
_exptl_crystal_F_000     456
loop_
    _exptl_crystal_face_index_h
    _exptl_crystal_face_index_k
    _exptl_crystal_face_index_l
    _exptl_crystal_face_perp_dist
    0 0 -1 0.102
    0 0 1 0.062
    0 1 0 0.109
    0 -1 0 0.156
    1 -1 -1 0.068
    -1 1 0 0.109
    -1 0 0 0.158
_exptl_absorpt_coefficient_mu     0.326
_exptl_absorpt_correction_type     gaussian
_exptl_absorpt_process_details
;
(Coppens, 1970)
;
_exptl_absorpt_correction_T_min     0.915
_exptl_absorpt_correction_T_max     0.958
_diffrn_ambient_temperature     150.0(10)
_diffrn_radiation_type     MoK\a
_diffrn_radiation_wavelength     0.71073
_diffrn_radiation_source     'fine--focus sealed tube'
_diffrn_radiation_monochromator     'graphite'
_diffrn_measurement_device_type     'Bruker--Nonius KappaCCD area-detector'
_diffrn_measurement_method     '\f-- and \w--scans to fill the Ewald sphere'
_diffrn_detector_area_resol_mean     9.091
_diffrn_reflns_number     20866
_diffrn_reflns_av_R_equivalents     0.0401
_diffrn_reflns_av_sigmaI/netI     0.0280
_diffrn_reflns_theta_min     2.38
_diffrn_reflns_theta_max     27.50
_diffrn_reflns_theta_full     27.50
_diffrn_measured_fraction_theta_max     0.993
_diffrn_measured_fraction_theta_full     0.993
_diffrn_reflns_limit_h_min     -10
_diffrn_reflns_limit_h_max     10
_diffrn_reflns_limit_k_min     -14
_diffrn_reflns_limit_k_max     14
_diffrn_reflns_limit_l_min     -15
_diffrn_reflns_limit_l_max     15
_diffrn_standards_number     0
_diffrn_standards_interval_count     ?
_diffrn_standards_interval_time     ?
_diffrn_standards_decay_%     ?
_refine_special_details
;
 Refinement of <i>F</i>^2^ against ALL reflections. The weighted
 <i>R</i>--factor w<i>R</i> and goodness of fit <i>S</i> are based on
 <i>F</i>^2^, conventional <i>R</i>--factors <i>R</i> are based on <i>F</i>,
 with <i>F</i> set to zero for negative <i>F</i>^2^. The threshold expression
 of <i>F</i>^2^ > 2\s(<i>F</i>^2^) is used only for calculating
 <i>R</i>--factors(gt) etc. and is not relevant to the choice of reflections
 for refinement. <i>R</i>--factors based on <i>F</i>^2^ are statistically about
 twice as large as those based on <i>F</i>, and <i>R</i>--factors based on ALL
 data will be even larger.
;
_reflns_number_total     4459
_reflns_number_gt     3623
_reflns_threshold_expression     I>2\s(I)
_refine_ls_structure_factor_coef     Fsqd
_refine_ls_matrix_type     full
_refine_ls_R_factor_all     0.0558
_refine_ls_R_factor_gt     0.0404
_refine_ls_wR_factor_gt     0.0957
_refine_ls_wR_factor_ref     0.1054
_refine_ls_goodness_of_fit_ref     1.096
_refine_ls_restrained_S_all     1.096
_refine_ls_number_reflns     4459
_refine_ls_number_parameters     239
_refine_ls_number_restraints     0
_refine_ls_hydrogen_treatment     constr
_refine_ls_weighting_scheme     calc
_refine_ls_weighting_details
         'calc w=1/[\s^2^(Fo^2^)+(0.0486P)^2^+0.6492P] where P=(Fo^2^+2Fc^2^)/3'
_atom_sites_solution_hydrogens     geom
_atom_sites_solution_primary     direct
_atom_sites_solution_secondary     difmap
_refine_ls_shift/su_max     0.000
_refine_ls_shift/su_mean     0.000
_refine_diff_density_max     0.234
_refine_diff_density_min     -0.464
_refine_ls_extinction_method     none
_refine_ls_extinction_coef     ?
loop_
    _atom_type_symbol
    _atom_type_description
    _atom_type_scat_dispersion_real
    _atom_type_scat_dispersion_imag
    _atom_type_scat_source
    'C' 'C' 0.0033 0.0016
                         'International Tables Vol C Tables 4.2.6.8 and 6.1.1.4'
    'H' 'H' 0.0000 0.0000
                         'International Tables Vol C Tables 4.2.6.8 and 6.1.1.4'
    'O' 'O' 0.0106 0.0060
                         'International Tables Vol C Tables 4.2.6.8 and 6.1.1.4'
    'N' 'N' 0.0061 0.0033
                         'International Tables Vol C Tables 4.2.6.8 and 6.1.1.4'
    'S' 'S' 0.1246 0.1234
                         'International Tables Vol C Tables 4.2.6.8 and 6.1.1.4'
_computing_data_collection
;
<i>COLLECT</i> (Hooft, 1998) and <i>DENZO</i> (Otwinowski & Minor,
1997)
;
_computing_cell_refinement
;
<i>COLLECT</i> (Hooft, 1998) and <i>DENZO</i> (Otwinowski & Minor,
1997)
;
_computing_data_reduction
;
<i>COLLECT</i> (Hooft, 1998) and <i>DENZO</i> (Otwinowski & Minor,
1997)
;
_computing_structure_solution     '<i>SIR92</i> (Altomare <i>et al.</i>, 1994)'
_computing_structure_refinement     '<i>SHELXL97</i> (Sheldrick, 2008)'
_computing_molecular_graphics     '<i>PLATON</i> (Spek, 2009)'
_computing_publication_material     '<i>SHELXL97</i> (Sheldrick, 2008)'
loop_
    _atom_site_type_symbol
    _atom_site_label
    _atom_site_fract_x
    _atom_site_fract_y
    _atom_site_fract_z
    _atom_site_U_iso_or_equiv
    _atom_site_adp_type
    _atom_site_calc_flag
    _atom_site_refinement_flags
    _atom_site_occupancy
    _atom_site_disorder_assembly
    _atom_site_disorder_group
    S S1 0.79775(6) 0.46840(4) 0.72331(4) 0.01727(12) Uani d . 1 . .
    S S2 0.19510(6) 0.03481(4) 0.78098(4) 0.01627(12) Uani d . 1 . .
    O O6 0.16125(19) 0.02135(13) 0.89534(12) 0.0213(3) Uani d . 1 . .
    O O7 0.1162(2) -0.08915(13) 0.69712(12) 0.0239(3) Uani d . 1 . .
    O O3 0.71625(18) 0.37497(12) 0.60982(12) 0.0209(3) Uani d . 1 . .
    O O2 0.71148(19) 0.42348(14) 0.81242(12) 0.0235(3) Uani d . 1 . .
    O O4 0.99312(18) 0.48642(13) 0.76995(12) 0.0219(3) Uani d . 1 . .
    O O5 0.11266(18) 0.12598(12) 0.72686(12) 0.0208(3) Uani d . 1 . .
    N N12 -0.0434(2) 0.77755(16) 0.91285(15) 0.0216(3) Uani d . 1 . .
    H H12A -0.1251 0.7271 0.8509 0.026 Uiso d R 1 . .
    H H12B 0.0103 0.8539 0.9086 0.026 Uiso d R 1 . .
    O O8 0.39298(18) 0.07972(14) 0.80283(12) 0.0240(3) Uani d . 1 . .
    N N18 0.4617(2) 0.13845(16) 0.59125(15) 0.0215(3) Uani d . 1 . .
    H H18A 0.4545 0.1115 0.6554 0.026 Uiso d R 1 . .
    H H18B 0.5520 0.2017 0.5939 0.026 Uiso d R 1 . .
    N N15 0.3313(2) 0.36087(16) 0.70691(15) 0.0215(3) Uani d . 1 . .
    H H15A 0.4408 0.3939 0.7535 0.026 Uiso d R 1 . .
    H H15B 0.2610 0.2951 0.7205 0.026 Uiso d R 1 . .
    O O1 0.7676(2) 0.59000(13) 0.70173(12) 0.0242(3) Uani d . 1 . .
    N N16 0.3762(2) 0.51104(15) 0.59222(15) 0.0213(3) Uani d . 1 . .
    H H16A 0.4861 0.5455 0.6377 0.026 Uiso d R 1 . .
    H H16B 0.3343 0.5421 0.5315 0.026 Uiso d R 1 . .
    N N11 -0.0796(2) 0.62260(16) 1.02350(15) 0.0215(3) Uani d . 1 . .
    H H11A -0.1618 0.5704 0.9628 0.026 Uiso d R 1 . .
    H H11B -0.0493 0.5990 1.0907 0.026 Uiso d R 1 . .
    N N13 0.2530(2) 0.72388(16) 0.79442(15) 0.0225(4) Uani d . 1 . .
    H H13A 0.2178 0.7767 0.7537 0.027 Uiso d R 1 . .
    H H13B 0.1849 0.6465 0.7801 0.027 Uiso d R 1 . .
    N N14 0.5176(2) 0.87828(16) 0.90289(15) 0.0227(4) Uani d . 1 . .
    H H14A 0.4860 0.9332 0.8636 0.027 Uiso d R 1 . .
    H H14B 0.6201 0.9001 0.9585 0.027 Uiso d R 1 . .
    C C7 0.3355(3) 0.08310(17) 0.48927(17) 0.0183(4) Uani d . 1 . .
    N N17 0.1957(2) -0.01346(15) 0.48128(15) 0.0215(3) Uani d . 1 . .
    H H17A 0.1850 -0.0424 0.5440 0.026 Uiso d R 1 . .
    H H17B 0.1146 -0.0480 0.4132 0.026 Uiso d R 1 . .
    C C3 0.4094(3) 0.76088(18) 0.87780(17) 0.0195(4) Uani d . 1 . .
    C C5 0.2718(3) 0.41071(17) 0.61547(17) 0.0179(4) Uani d . 1 . .
    C C1 -0.0009(3) 0.73845(18) 1.01366(17) 0.0182(4) Uani d . 1 . .
    C C6 0.0825(3) 0.3512(2) 0.53533(19) 0.0242(4) Uani d . 1 . .
    H H6A 0.0713 0.2708 0.4909 0.036 Uiso calc R 1 . .
    H H6B 0.0520 0.4056 0.4811 0.036 Uiso calc R 1 . .
    H H6C 0.0020 0.3390 0.5822 0.036 Uiso calc R 1 . .
    C C4 0.4675(3) 0.6675(2) 0.9475(2) 0.0314(5) Uani d . 1 . .
    H H4A 0.4360 0.6735 1.0197 0.047 Uiso calc R 1 . .
    H H4B 0.5960 0.6857 0.9670 0.047 Uiso calc R 1 . .
    H H4C 0.4079 0.5834 0.9007 0.047 Uiso calc R 1 . .
    C C2 0.1430(3) 0.82735(19) 1.11939(18) 0.0235(4) Uani d . 1 . .
    H H2A 0.2583 0.8190 1.1205 0.035 Uiso calc R 1 . .
    H H2B 0.1189 0.8074 1.1911 0.035 Uiso calc R 1 . .
    H H2C 0.1442 0.9128 1.1146 0.035 Uiso calc R 1 . .
    C C8 0.3526(3) 0.1306(2) 0.37894(18) 0.0278(5) Uani d . 1 . .
    H H8A 0.2818 0.1869 0.3620 0.042 Uiso calc R 1 . .
    H H8B 0.3099 0.0602 0.3131 0.042 Uiso calc R 1 . .
    H H8C 0.4771 0.1753 0.3907 0.042 Uiso calc R 1 . .
loop_
    _atom_site_aniso_label
    _atom_site_aniso_U_11
    _atom_site_aniso_U_22
    _atom_site_aniso_U_33
    _atom_site_aniso_U_12
    _atom_site_aniso_U_13
    _atom_site_aniso_U_23
    S1 0.0150(2) 0.0162(2) 0.0149(2) -0.00007(17) 0.00017(17) 0.00432(17)
    S2 0.0153(2) 0.0161(2) 0.0141(2) 0.00153(17) 0.00173(17) 0.00533(16)
    O6 0.0210(7) 0.0234(7) 0.0168(7) 0.0018(5) 0.0056(5) 0.0072(5)
    O7 0.0275(8) 0.0182(7) 0.0197(7) 0.0040(6) 0.0012(6) 0.0022(5)
    O3 0.0208(7) 0.0179(7) 0.0167(6) 0.0004(5) 0.0004(5) 0.0026(5)
    O2 0.0189(7) 0.0289(8) 0.0194(7) 0.0017(6) 0.0048(6) 0.0090(6)
    O4 0.0154(7) 0.0233(7) 0.0210(7) 0.0006(5) 0.0008(5) 0.0072(5)
    O5 0.0201(7) 0.0172(7) 0.0211(7) 0.0030(5) 0.0015(5) 0.0079(5)
    N12 0.0230(9) 0.0174(8) 0.0190(8) 0.0015(6) 0.0028(7) 0.0034(6)
    O8 0.0158(7) 0.0305(8) 0.0223(7) 0.0027(6) 0.0035(6) 0.0102(6)
    N18 0.0202(8) 0.0201(8) 0.0193(8) -0.0008(6) 0.0059(7) 0.0036(6)
    N15 0.0186(8) 0.0202(8) 0.0233(8) 0.0024(6) 0.0052(7) 0.0083(7)
    O1 0.0267(8) 0.0163(7) 0.0222(7) 0.0029(6) -0.0001(6) 0.0041(5)
    N16 0.0206(8) 0.0210(8) 0.0187(8) 0.0035(7) 0.0020(7) 0.0081(6)
    N11 0.0203(8) 0.0217(8) 0.0178(8) 0.0029(7) 0.0010(7) 0.0063(6)
    N13 0.0194(8) 0.0176(8) 0.0252(9) 0.0022(6) 0.0026(7) 0.0043(7)
    N14 0.0187(8) 0.0224(8) 0.0209(8) 0.0021(7) 0.0003(7) 0.0049(7)
    C7 0.0184(9) 0.0173(9) 0.0202(9) 0.0067(7) 0.0068(7) 0.0038(7)
    N17 0.0188(8) 0.0229(8) 0.0167(8) 0.0003(7) 0.0022(6) 0.0036(6)
    C3 0.0198(9) 0.0209(9) 0.0186(9) 0.0063(7) 0.0076(7) 0.0035(7)
    C5 0.0192(9) 0.0161(9) 0.0181(9) 0.0058(7) 0.0064(7) 0.0009(7)
    C1 0.0158(9) 0.0203(9) 0.0197(9) 0.0068(7) 0.0064(7) 0.0032(7)
    C6 0.0181(10) 0.0256(10) 0.0255(10) 0.0040(8) 0.0043(8) 0.0049(8)
    C4 0.0303(12) 0.0270(11) 0.0352(12) 0.0107(9) 0.0045(10) 0.0099(9)
    C2 0.0195(10) 0.0243(10) 0.0215(10) 0.0044(8) 0.0028(8) -0.0003(8)
    C8 0.0304(12) 0.0301(11) 0.0216(10) 0.0045(9) 0.0096(9) 0.0083(8)
_geom_special_details
;
 All s.u.'s (except the s.u. in the dihedral angle between two l.s. planes) are
 estimated using the full covariance matrix. The cell s.u.'s are taken into
 account individually in the estimation of s.u.'s in distances, angles and
 torsion angles; correlations between s.u.'s in cell parameters are only used
 when they are defined by crystal symmetry. An approximate (isotropic)
 treatment of cell s.u.'s is used for estimating s.u.'s involving l.s. planes.
;
loop_
    _geom_bond_atom_site_label_1
    _geom_bond_atom_site_label_2
    _geom_bond_site_symmetry_2
    _geom_bond_distance
    _geom_bond_publ_flag
    S1 O4 . 1.4743(14) ?
    S1 O3 . 1.4766(14) ?
    S1 O1 . 1.4795(14) ?
    S1 O2 . 1.4806(14) ?
    S2 O5 . 1.4722(14) ?
    S2 O6 . 1.4732(13) ?
    S2 O7 . 1.4813(14) ?
    S2 O8 . 1.4822(14) ?
    N12 C1 . 1.308(3) ?
    N12 H12A . 0.8600 ?
    N12 H12B . 0.8600 ?
    N18 C7 . 1.309(3) ?
    N18 H18A . 0.8600 ?
    N18 H18B . 0.8600 ?
    N15 C5 . 1.308(3) ?
    N15 H15A . 0.8600 ?
    N15 H15B . 0.8600 ?
    N16 C5 . 1.316(2) ?
    N16 H16A . 0.8600 ?
    N16 H16B . 0.8600 ?
    N11 C1 . 1.313(3) ?
    N11 H11A . 0.8600 ?
    N11 H11B . 0.8600 ?
    N13 C3 . 1.303(3) ?
    N13 H13A . 0.8600 ?
    N13 H13B . 0.8600 ?
    N14 C3 . 1.315(3) ?
    N14 H14A . 0.8600 ?
    N14 H14B . 0.8600 ?
    C7 N17 . 1.309(2) ?
    C7 C8 . 1.493(3) ?
    N17 H17A . 0.8600 ?
    N17 H17B . 0.8600 ?
    C3 C4 . 1.494(3) ?
    C5 C6 . 1.487(3) ?
    C1 C2 . 1.492(3) ?
    C6 H6A . 0.9600 ?
    C6 H6B . 0.9600 ?
    C6 H6C . 0.9600 ?
    C4 H4A . 0.9600 ?
    C4 H4B . 0.9600 ?
    C4 H4C . 0.9600 ?
    C2 H2A . 0.9600 ?
    C2 H2B . 0.9600 ?
    C2 H2C . 0.9600 ?
    C8 H8A . 0.9600 ?
    C8 H8B . 0.9600 ?
    C8 H8C . 0.9600 ?
loop_
    _geom_angle_atom_site_label_1
    _geom_angle_atom_site_label_2
    _geom_angle_atom_site_label_3
    _geom_angle_site_symmetry_1
    _geom_angle_site_symmetry_3
    _geom_angle
    _geom_angle_publ_flag
    O4 S1 O3 . . 110.00(8) ?
    O4 S1 O1 . . 110.05(8) ?
    O3 S1 O1 . . 108.83(8) ?
    O4 S1 O2 . . 109.08(8) ?
    O3 S1 O2 . . 110.04(8) ?
    O1 S1 O2 . . 108.83(9) ?
    O5 S2 O6 . . 110.39(8) ?
    O5 S2 O7 . . 108.65(8) ?
    O6 S2 O7 . . 110.07(8) ?
    O5 S2 O8 . . 109.79(8) ?
    O6 S2 O8 . . 108.87(8) ?
    O7 S2 O8 . . 109.07(9) ?
    C1 N12 H12A . . 120.1 ?
    C1 N12 H12B . . 119.9 ?
    H12A N12 H12B . . 120.0 ?
    C7 N18 H18A . . 120.1 ?
    C7 N18 H18B . . 119.8 ?
    H18A N18 H18B . . 120.1 ?
    C5 N15 H15A . . 120.0 ?
    C5 N15 H15B . . 120.1 ?
    H15A N15 H15B . . 119.9 ?
    C5 N16 H16A . . 120.1 ?
    C5 N16 H16B . . 119.9 ?
    H16A N16 H16B . . 120.0 ?
    C1 N11 H11A . . 120.0 ?
    C1 N11 H11B . . 120.0 ?
    H11A N11 H11B . . 120.0 ?
    C3 N13 H13A . . 120.1 ?
    C3 N13 H13B . . 119.9 ?
    H13A N13 H13B . . 120.0 ?
    C3 N14 H14A . . 120.0 ?
    C3 N14 H14B . . 120.0 ?
    H14A N14 H14B . . 120.0 ?
    N18 C7 N17 . . 121.79(18) ?
    N18 C7 C8 . . 119.04(18) ?
    N17 C7 C8 . . 119.17(18) ?
    C7 N17 H17A . . 120.1 ?
    C7 N17 H17B . . 119.9 ?
    H17A N17 H17B . . 120.0 ?
    N13 C3 N14 . . 121.98(18) ?
    N13 C3 C4 . . 119.16(19) ?
    N14 C3 C4 . . 118.87(19) ?
    N15 C5 N16 . . 121.47(18) ?
    N15 C5 C6 . . 119.04(17) ?
    N16 C5 C6 . . 119.49(17) ?
    N12 C1 N11 . . 121.67(18) ?
    N12 C1 C2 . . 119.00(17) ?
    N11 C1 C2 . . 119.31(17) ?
    C5 C6 H6A . . 109.5 ?
    C5 C6 H6B . . 109.5 ?
    H6A C6 H6B . . 109.5 ?
    C5 C6 H6C . . 109.5 ?
    H6A C6 H6C . . 109.5 ?
    H6B C6 H6C . . 109.5 ?
    C3 C4 H4A . . 109.5 ?
    C3 C4 H4B . . 109.5 ?
    H4A C4 H4B . . 109.5 ?
    C3 C4 H4C . . 109.5 ?
    H4A C4 H4C . . 109.5 ?
    H4B C4 H4C . . 109.5 ?
    C1 C2 H2A . . 109.5 ?
    C1 C2 H2B . . 109.5 ?
    H2A C2 H2B . . 109.5 ?
    C1 C2 H2C . . 109.5 ?
    H2A C2 H2C . . 109.5 ?
    H2B C2 H2C . . 109.5 ?
    C7 C8 H8A . . 109.5 ?
    C7 C8 H8B . . 109.5 ?
    H8A C8 H8B . . 109.5 ?
    C7 C8 H8C . . 109.5 ?
    H8A C8 H8C . . 109.5 ?
    H8B C8 H8C . . 109.5 ?
loop_
    _geom_hbond_atom_site_label_D
    _geom_hbond_atom_site_label_H
    _geom_hbond_atom_site_label_A
    _geom_hbond_site_symmetry_A
    _geom_hbond_distance_DH
    _geom_hbond_distance_HA
    _geom_hbond_distance_DA
    _geom_hbond_angle_DHA
    N12 H12A O1 1_455 0.86 2.02 2.838(2) 157.8
    N12 H12A S1 1_455 0.86 2.93 3.6038(17) 136.3
    N12 H12B O6 1_565 0.86 1.99 2.843(2) 172.1
    N12 H12B S2 1_565 0.86 2.98 3.7523(17) 149.9
    N18 H18A O8 . 0.86 1.99 2.826(2) 163.9
    N18 H18A S2 . 0.86 2.90 3.6006(17) 140.3
    N18 H18B O3 . 0.86 1.99 2.823(2) 164.0
    N15 H15A O2 . 0.86 2.03 2.841(2) 156.9
    N15 H15A S1 . 0.86 2.92 3.5841(17) 135.8
    N15 H15B S2 . 0.86 3.01 3.7829(17) 150.1
    N15 H15B O5 . 0.86 1.97 2.817(2) 168.6
    N16 H16A O1 . 0.86 2.09 2.915(2) 160.1
    N16 H16A S1 . 0.86 2.85 3.5245(18) 137.2
    N16 H16B O3 2_666 0.86 2.00 2.852(2) 169.5
    N16 H16B S1 2_666 0.86 2.90 3.6821(17) 152.3
    N11 H11A O2 1_455 0.86 2.10 2.922(2) 160.9
    N11 H11A S1 1_455 0.86 2.84 3.5335(17) 138.3
    N11 H11B O4 2_667 0.86 2.01 2.856(2) 170.0
    N11 H11B S1 2_667 0.86 2.88 3.6657(17) 152.0
    N13 H13A O7 1_565 0.86 1.99 2.826(2) 164.6
    N13 H13A S2 1_565 0.86 2.93 3.6408(18) 141.8
    N13 H13B O4 1_455 0.86 1.99 2.835(2) 165.4
    N14 H14A O8 1_565 0.86 2.09 2.938(2) 166.7
    N14 H14A S2 1_565 0.86 2.87 3.5920(18) 143.3
    N14 H14B O6 2_667 0.86 2.02 2.863(2) 167.4
    N14 H14B S2 2_667 0.86 2.96 3.6973(17) 145.4
    N17 H17A O7 . 0.86 2.12 2.964(2) 166.7
    N17 H17B S2 2_556 0.86 2.95 3.7158(17) 148.6
    N17 H17B O5 2_556 0.86 2.01 2.861(2) 167.7
    N17 H17B S2 2_556 0.86 2.95 3.7158(17) 148.6
data_global
_journal_date_recd_electronic     2010-10-21
_journal_date_accepted     2010-11-24
_journal_name_full     'Acta Crystallographica, Section E'
_journal_year     2010
_journal_volume     66
_journal_issue     12
_journal_page_first     o3346
_journal_page_last     o3347
_journal_paper_category     QO
_journal_coeditor_code     RK2242
_publ_contact_author_name     'Zden\<ek Jalov\'y'
_publ_contact_author_address
;
 Institute of Organic Chemistry and Technology
 Faculty of Chemical Technology
 University of Pardubice
 Studentsk\'a 573
 Pardubice 532 10
 Czech Republic
;
_publ_contact_author_email     zdenek.jalovy@upce.cz
_publ_contact_author_fax         .42E-305
_publ_contact_author_phone         .42E-305
_publ_section_title
;
Diacetamidinium sulfate
;
loop_
    _publ_author_name
    _publ_author_address
    'Jalov\'y, Zden\<ek'
;
 Institute of Energetic Materials
 Faculty of Chemical Technology
 University of Pardubice
 Studentsk\'a 573
 Pardubice 532 10
 Czech Republic
;
    'R\%u\<zi\<cka, Ale\<s'
;
 Department of General and Inorganic Chemistry
 Faculty of Chemical Technology
 University of Pardubice
 Studentsk\'a 573
 Pardubice 532 10
 Czech Republic
;
