# Supplementary material for: Diacetamidinium sulfate
Source: Acta Crystallogr Sect E Struct Rep Online. 2010 Nov 27;66(Pt 12):o3346–7. doi: 10.1107/S1600536810049160 (PMC3011428; doi:10.1107/S1600536810049160)
Supplement: Supplementary file 2 [file e-66-o3346-Isup2.hkl]

#
# h,k,l, Fc-squared, Fo-squared, sigma(Fo-squared) and status flag
#
data_I
_shelx_title ' Compound X'
_shelx_refln_list_code          4
_shelx_F_calc_maximum      144.01
_exptl_crystal_F_000       456.00
_reflns_d_resolution_high  0.7697
 
loop_
 _symmetry_equiv_pos_as_xyz
 'x, y, z'
 '-x, -y, -z'
 
_cell_length_a     8.0960
_cell_length_b    11.1670
_cell_length_c    11.8820
_cell_angle_alpha  96.199
_cell_angle_beta  105.905
_cell_angle_gamma 105.615
 
_shelx_F_squared_multiplier     1.000
 
loop_
 _refln_index_h
 _refln_index_k
 _refln_index_l
 _refln_F_squared_calc
 _refln_F_squared_meas
 _refln_F_squared_sigma
 _refln_observed_status
   1   0   0      697.72      746.49     15.05 o
   2   0   0     1518.85     1405.42     30.64 o
   3   0   0      601.28      524.18     11.91 o
   4   0   0      150.60      157.55      5.30 o
   5   0   0      398.32      429.14      8.06 o
   6   0   0      120.90      122.36      6.71 o
   7   0   0      124.21      124.60      5.36 o
   8   0   0       33.19       33.90      3.37 o
   9   0   0       13.15       13.13      5.09 o
  -9   1   0        2.23        4.03      4.11 o
  -8   1   0      192.29      201.40     14.14 o
  -7   1   0       28.68       37.96      4.45 o
  -6   1   0      656.16      643.82     11.42 o
  -5   1   0       15.23       27.64      5.68 o
  -4   1   0      665.70      787.59     12.07 o
  -3   1   0      764.75      832.67     12.04 o
  -2   1   0      376.32      391.09      5.36 o
   1   1   0      294.84      277.79      3.24 o
   2   1   0      164.11      202.00      4.62 o
   3   1   0     6921.29     7240.89     82.33 o
   4   1   0     2964.15     3058.86     54.58 o
   5   1   0        6.32       17.96      4.47 o
   6   1   0       19.50       28.32      2.37 o
   7   1   0       69.90       72.39      3.64 o
   8   1   0       69.01       65.02      9.05 o
   9   1   0        2.67        9.66      8.30 o
  -9   2   0        0.82        5.84      4.11 o
  -8   2   0      227.49      235.26     10.58 o
  -7   2   0        6.25       14.05      7.56 o
  -6   2   0      384.50      418.94      8.96 o
  -5   2   0     1443.52     1440.69     20.83 o
  -4   2   0      689.50      726.48     21.03 o
  -3   2   0     1613.87     1442.70     20.71 o
  -2   2   0    14276.22    11424.00    143.91 o
  -1   2   0     2079.77     2143.57     20.67 o
   0   2   0     6105.30     5322.17    139.19 o
   1   2   0      232.95      240.05      2.93 o
   2   2   0      206.64      168.34      2.78 o
   3   2   0      692.21      683.56     10.00 o
   4   2   0      250.97      261.21      4.53 o
   5   2   0      950.70      969.15     19.09 o
   6   2   0      261.92      261.42      4.90 o
   7   2   0      804.13      789.67     13.26 o
   8   2   0      133.86      129.48     13.17 o
   9   2   0        3.50        7.48      6.52 o
 -10   3   0        5.61       -3.88      7.83 o
  -9   3   0       16.13       37.10      5.45 o
  -8   3   0      475.10      469.26     13.65 o
  -7   3   0       62.59       56.62      5.64 o
  -6   3   0        6.30        3.35      5.67 o
  -5   3   0       16.13       26.39      2.84 o
  -4   3   0      216.00      235.82      4.48 o
  -2   3   0     4152.76     4032.39     60.20 o
  -1   3   0     2901.77     2674.38     24.21 o
   1   3   0      669.62      748.69      8.99 o
   2   3   0      213.60      228.36      3.11 o
   3   3   0      383.85      406.25      5.88 o
   4   3   0      189.37      206.64      4.85 o
   5   3   0       29.17       32.27      3.82 o
   6   3   0       54.39       47.69      2.24 o
   7   3   0        7.94        4.77      3.37 o
   8   3   0       32.54       38.70      4.76 o
 -10   4   0       91.01       84.15     14.93 o
  -9   4   0      291.91      270.43     12.70 o
  -8   4   0       76.24       88.69      9.33 o
  -7   4   0       72.44       73.09      4.11 o
  -6   4   0     1240.02     1239.05     16.89 o
  -5   4   0     2205.16     2309.18     28.38 o
  -4   4   0        0.84        1.10      2.73 o
  -3   4   0      228.49      179.97      3.73 o
  -2   4   0      581.31      491.61      5.40 o
  -1   4   0     6254.62     5657.96     47.85 o
   0   4   0      230.74      292.49      6.97 o
   1   4   0        0.59        0.58      1.42 o
   2   4   0      119.69      110.46      2.17 o
   3   4   0       43.09       43.98      2.89 o
   4   4   0      820.58      825.00     11.06 o
   5   4   0     4821.71     4678.49     68.06 o
   6   4   0        9.65        8.29      3.56 o
   7   4   0      180.22      176.13     11.18 o
   8   4   0       37.66       28.08     17.17 o
 -10   5   0       32.22       49.16      7.21 o
  -9   5   0       71.33       79.59      5.06 o
  -8   5   0        6.36        9.21      2.90 o
  -7   5   0      149.33      133.92      5.84 o
  -6   5   0        6.35        2.84      1.96 o
  -5   5   0      111.22      119.46      4.49 o
  -4   5   0       29.66       34.17      1.85 o
  -3   5   0      620.93      660.23      8.85 o
  -2   5   0     1143.18     1277.83     12.19 o
  -1   5   0       28.35       29.66      4.02 o
   1   5   0      817.44      905.48     11.04 o
   2   5   0     1330.77     1364.64     16.34 o
   3   5   0       22.93       20.93      2.69 o
   4   5   0      245.76      228.35      5.03 o
   5   5   0        2.27        0.54      4.75 o
   6   5   0       42.26       29.52      3.32 o
   7   5   0        0.12       -7.25      6.57 o
 -10   6   0        0.05        9.34     11.57 o
  -9   6   0      160.73      158.36      9.02 o
  -8   6   0      229.85      247.41      7.79 o
  -7   6   0        4.06        9.75      6.30 o
  -6   6   0     2811.14     2817.09     53.55 o
  -5   6   0      210.21      203.65      4.32 o
  -4   6   0      212.69      235.52      8.28 o
  -3   6   0     1865.61     1956.00     18.51 o
  -2   6   0     1266.76     1325.21     12.03 o
  -1   6   0     1730.77     1742.63     24.58 o
   0   6   0       15.62       32.31      2.90 o
   1   6   0      617.64      576.67     25.98 o
   2   6   0      319.20      319.01      4.64 o
   3   6   0       18.84       22.34      1.95 o
   4   6   0       97.46       97.58      3.19 o
   5   6   0       90.21       86.66      6.05 o
   6   6   0      137.85      140.37     11.91 o
   7   6   0      269.08      266.47     14.28 o
  -9   7   0       65.44       50.59      6.52 o
  -8   7   0      246.68      245.21      6.08 o
  -7   7   0       26.87       30.18      2.65 o
  -6   7   0       17.18       18.24      5.02 o
  -5   7   0      140.95      142.97      3.27 o
  -4   7   0      310.73      340.03      7.13 o
  -3   7   0     1187.35     1168.63     11.61 o
  -2   7   0      299.44      326.44      4.16 o
  -1   7   0      237.92      264.83      5.49 o
   1   7   0       26.22       30.52      2.52 o
   2   7   0      237.27      233.07      3.85 o
   3   7   0      160.18      147.14      3.32 o
   4   7   0      167.30      165.14      7.65 o
   5   7   0        0.88        1.12      4.84 o
   6   7   0       20.08       14.20      5.40 o
  -9   8   0       35.09       19.08      5.79 o
  -8   8   0       27.95       35.42      3.93 o
  -7   8   0       49.59       47.93      3.89 o
  -6   8   0      223.33      235.64      4.65 o
  -5   8   0        0.19       -1.46      1.48 o
  -4   8   0     1314.56     1297.18     15.40 o
  -3   8   0       30.86       36.86      1.30 o
  -2   8   0     1362.61     1477.53     29.91 o
  -1   8   0     1109.28     1052.94     18.39 o
   0   8   0      790.99      881.12     13.75 o
   1   8   0      427.99      427.20      9.50 o
   2   8   0       64.90       73.12      2.12 o
   3   8   0      276.02      295.51      4.37 o
   4   8   0      909.16      891.85     25.65 o
   5   8   0        3.15       -1.94      4.31 o
   6   8   0       76.33       52.73      7.09 o
  -9   9   0        1.85        3.06      4.81 o
  -8   9   0      125.11      121.64      5.08 o
  -7   9   0        6.29       13.80      9.58 o
  -6   9   0      198.45      182.36      6.96 o
  -5   9   0      247.63      240.69      4.78 o
  -4   9   0        0.17        0.54      1.91 o
  -3   9   0       38.60       34.28      2.89 o
  -2   9   0      834.60      845.26     15.66 o
  -1   9   0       46.43       42.28      2.85 o
   1   9   0       11.15        9.43      4.44 o
   2   9   0       20.70       15.99      2.28 o
   3   9   0      411.44      391.06      5.54 o
   4   9   0       63.77       69.56      5.26 o
   5   9   0        1.68       10.70      4.62 o
  -9  10   0        2.72        0.92      7.67 o
  -8  10   0       59.44       69.68     11.82 o
  -7  10   0      100.45      107.29      5.18 o
  -6  10   0        4.71        4.97      3.53 o
  -5  10   0       26.26       25.26      2.13 o
  -4  10   0      360.58      355.37      5.46 o
  -3  10   0       19.15       14.42      5.24 o
  -2  10   0      571.54      564.15     11.92 o
  -1  10   0      894.85      878.44     14.30 o
   0  10   0       18.79       18.31      3.51 o
   1  10   0      701.77      669.18     11.74 o
   2  10   0      402.65      364.24     12.02 o
   3  10   0      296.35      290.69     14.91 o
   4  10   0      190.55      173.86      8.01 o
  -8  11   0        6.08       10.29      6.20 o
  -7  11   0       11.48        6.11      7.96 o
  -6  11   0       62.02       59.00      3.54 o
  -5  11   0       40.83       31.38      2.93 o
  -4  11   0      105.74      110.82      7.73 o
  -3  11   0      135.26      157.97     19.34 o
  -2  11   0        1.30        1.11      4.62 o
  -1  11   0       20.34       19.43      3.84 o
   1  11   0       35.22       40.21      4.07 o
   2  11   0      119.21      124.27      7.72 o
   3  11   0       13.48       -0.17      5.82 o
  -7  12   0      351.90      331.24     25.76 o
  -6  12   0       39.31       35.40      4.70 o
  -5  12   0      118.17      121.87      3.62 o
  -4  12   0      183.95      201.33     26.33 o
  -3  12   0      187.12      194.38      7.82 o
  -2  12   0      125.84      110.16      7.71 o
  -1  12   0        0.62        4.99      3.01 o
   0  12   0       50.05       65.58      9.85 o
   1  12   0      110.53      100.68     12.33 o
   2  12   0       13.89       -3.03     13.74 o
  -7  13   0       21.50       21.77      4.13 o
  -6  13   0       16.63       20.50      5.69 o
  -5  13   0       12.88       19.22     13.15 o
  -4  13   0       21.88       31.18      4.53 o
  -3  13   0      142.50      164.94     18.66 o
  -2  13   0        0.72        0.92      3.54 o
  -1  13   0       28.94       26.38      5.08 o
   1  13   0        5.07       -2.15      8.79 o
  -5  14   0      241.14      236.67     14.74 o
  -4  14   0       14.98       27.21     16.42 o
  -3  14   0      315.34      287.52     15.78 o
  -2  14   0       37.93       44.04      4.60 o
  -1  14   0       55.81       50.50     13.53 o
   1 -14   1      271.07      260.50     10.10 o
   2 -14   1       38.73       32.87     15.43 o
   3 -14   1        0.13       -6.03      4.02 o
   5 -14   1       21.29       44.13      8.41 o
  -1 -13   1       96.34       83.38      7.52 o
   0 -13   1       48.16       50.83      6.34 o
   1 -13   1      242.33      258.58      8.15 o
   2 -13   1        2.95       32.85      9.39 o
   3 -13   1      315.27      327.80     10.79 o
   4 -13   1       53.85       65.53      5.49 o
   5 -13   1      253.73      245.66      8.21 o
   6 -13   1      412.21      400.65     11.99 o
  -2 -12   1       80.25       79.93      7.10 o
  -1 -12   1        0.51       -3.38      2.84 o
   0 -12   1        4.43       -3.07      9.01 o
   1 -12   1        7.91       20.88      4.76 o
   2 -12   1       16.21        4.88      5.96 o
   3 -12   1        0.68        3.16      4.58 o
   4 -12   1        0.40        1.94      2.88 o
   5 -12   1        5.50       10.34      3.94 o
   6 -12   1        8.96        5.92      3.39 o
   7 -12   1       63.13       56.03      5.80 o
  -4 -11   1      218.20      166.53     12.25 o
  -2 -11   1      221.67      235.99      9.88 o
  -1 -11   1      323.21      337.28      7.46 o
   0 -11   1      377.00      388.19      8.18 o
   1 -11   1       16.97       27.88      9.98 o
   2 -11   1       27.90       26.95      5.05 o
   3 -11   1      540.21      571.28     14.81 o
   4 -11   1       63.27       69.21      2.14 o
   5 -11   1       72.95       75.40      3.84 o
   6 -11   1      143.16      143.25      6.61 o
   7 -11   1       48.79       35.43      5.25 o
   8 -11   1      214.15      199.90      8.02 o
  -4 -10   1       12.10        8.29      9.45 o
  -3 -10   1       23.06       25.83      3.61 o
  -2 -10   1        0.14        9.61      5.92 o
  -1 -10   1        3.03        5.53      2.48 o
   0 -10   1        1.47        5.82      4.00 o
   1 -10   1       82.14       72.03      6.22 o
   2 -10   1      425.24      449.18     18.20 o
   3 -10   1       40.31       34.15      1.52 o
   4 -10   1       10.60        5.26      1.34 o
   5 -10   1       43.57       47.30      3.50 o
   6 -10   1        5.03        2.68      2.80 o
   7 -10   1       28.96       29.72      8.22 o
   8 -10   1        0.01        5.25      5.27 o
  -5  -9   1      111.90       95.04      5.87 o
  -4  -9   1       21.78       22.58      2.65 o
  -3  -9   1      743.24      717.19     11.24 o
  -2  -9   1      134.22      125.52      2.15 o
  -1  -9   1     1591.44     1477.82     21.55 o
   0  -9   1      944.07      940.19     14.73 o
   1  -9   1      628.94      629.17     12.63 o
   2  -9   1      945.91      965.57     11.26 o
   3  -9   1      454.82      470.29      5.60 o
   4  -9   1        0.01        1.88      1.42 o
   5  -9   1      564.34      562.07      7.49 o
   6  -9   1      367.06      334.65      5.90 o
   7  -9   1      230.23      238.59      9.42 o
   8  -9   1      224.54      220.51      7.78 o
   9  -9   1      280.87      294.31      9.38 o
  -6  -8   1        0.18       14.48      5.84 o
  -5  -8   1      227.94      219.32     17.84 o
  -4  -8   1      128.70      128.92      4.93 o
  -3  -8   1       13.03       10.64      3.51 o
  -2  -8   1        3.38        3.46      1.46 o
  -1  -8   1        0.01        1.21      1.98 o
   0  -8   1       66.37       86.91      6.82 o
   1  -8   1      160.53      188.40      6.79 o
   2  -8   1      238.04      233.42      3.46 o
   3  -8   1      366.78      374.71      4.70 o
   4  -8   1      152.07      140.29      2.81 o
   5  -8   1        0.03       -0.62      1.83 o
   6  -8   1      109.12      103.31      3.20 o
   7  -8   1       17.79       22.73      5.09 o
   8  -8   1        0.01       -0.47      4.09 o
   9  -8   1        8.28      -12.61      8.41 o
  -7  -7   1      102.28      116.88     10.16 o
  -6  -7   1      126.17      112.50      8.88 o
  -5  -7   1     1034.30      982.81     32.62 o
  -4  -7   1        0.01       -3.04      2.03 o
  -3  -7   1     2006.88     1960.37     26.40 o
  -2  -7   1        3.64        3.64      1.88 o
  -1  -7   1      507.37      454.82     44.28 o
   0  -7   1     1375.34     1382.14     22.89 o
   1  -7   1      181.83      172.33      6.74 o
   2  -7   1      748.42      762.64      7.90 o
   3  -7   1      409.18      387.16      5.66 o
   4  -7   1      786.20      824.37     19.73 o
   5  -7   1     1342.92     1334.13     37.00 o
   6  -7   1        7.78        9.04      2.95 o
   7  -7   1      478.69      469.10      8.12 o
   8  -7   1      282.51      272.10     10.21 o
   9  -7   1       46.66       54.01      6.71 o
  -7  -6   1       44.57       38.63      7.69 o
  -6  -6   1        0.10        8.78      3.05 o
  -5  -6   1       77.83       74.09      3.93 o
  -4  -6   1       17.76       11.24      2.00 o
  -3  -6   1        0.18        7.16      1.59 o
  -2  -6   1        0.67        2.18      2.06 o
  -1  -6   1        3.43        4.17      1.00 o
   0  -6   1      425.96      403.90     24.60 o
   1  -6   1      860.11      949.53      9.46 o
   2  -6   1      127.62      123.56      3.44 o
   3  -6   1      655.19      728.94      8.31 o
   4  -6   1      156.34      141.74      3.46 o
   5  -6   1        3.38        4.67      2.01 o
   6  -6   1        5.75       11.04      5.07 o
   7  -6   1      367.39      358.90      7.22 o
   8  -6   1        0.27        1.31      3.20 o
   9  -6   1       57.74       78.47      6.95 o
  -8  -5   1      304.25      280.00     16.04 o
  -7  -5   1      189.47      182.44     16.83 o
  -6  -5   1      783.82      787.13     14.34 o
  -5  -5   1      350.44      365.22     11.70 o
  -4  -5   1       10.71       16.26      2.17 o
  -3  -5   1      391.44      405.48      6.86 o
  -2  -5   1       16.39       16.35      1.08 o
  -1  -5   1       40.81       50.01      1.31 o
   1  -5   1       79.47       64.80      1.84 o
   2  -5   1     2038.48     2074.18     19.37 o
   3  -5   1      863.07      873.36     16.65 o
   4  -5   1     4974.49     4986.49     79.04 o
   5  -5   1     2105.53     2073.86     42.50 o
   6  -5   1       76.16       78.80      9.15 o
   7  -5   1     1325.20     1286.86     27.62 o
   8  -5   1        0.34        1.31      3.55 o
   9  -5   1       23.51       27.28      5.97 o
  -8  -4   1       69.56       82.83      6.94 o
  -7  -4   1      414.18      381.64      8.48 o
  -6  -4   1        5.37        2.85      2.77 o
  -5  -4   1      166.17      159.20      5.19 o
  -4  -4   1      847.26      908.16     13.74 o
  -3  -4   1     1734.58     1767.34     23.90 o
  -2  -4   1        0.30        2.02      1.73 o
  -1  -4   1        7.07        4.96      0.72 o
   0  -4   1     1010.49     1147.84     12.40 o
   1  -4   1     2131.38     2405.76     20.79 o
   2  -4   1      318.21      375.58      4.93 o
   3  -4   1      392.02      412.37      6.82 o
   4  -4   1       28.49       27.67      2.68 o
   5  -4   1      551.23      513.49      9.35 o
   6  -4   1        0.01       -3.91      2.73 o
   7  -4   1      216.54      227.05      5.61 o
   8  -4   1      380.33      393.34     10.72 o
   9  -4   1       52.31       70.74      7.09 o
  -8  -3   1      217.38      238.83      8.26 o
  -7  -3   1      269.47      270.72     14.37 o
  -6  -3   1      333.89      305.92      8.23 o
  -5  -3   1        8.52       11.87      5.29 o
  -4  -3   1      472.37      493.92      8.45 o
  -3  -3   1       15.11        5.47      1.78 o
  -2  -3   1        6.15        9.28      1.64 o
  -1  -3   1     6661.50     5504.00     69.52 o
   0  -3   1     3905.82     3569.80     30.27 o
   1  -3   1      897.78      860.83     12.18 o
   2  -3   1     6172.41     5517.25    126.33 o
   3  -3   1      682.16      747.39     17.70 o
   4  -3   1     2954.28     3005.86     52.80 o
   5  -3   1      232.85      200.18      4.66 o
   6  -3   1      731.95      759.61     12.91 o
   7  -3   1       91.92       73.42      4.02 o
   8  -3   1       48.47       49.80      6.30 o
   9  -3   1       48.79       68.70     10.17 o
  -9  -2   1       10.90        9.35      6.05 o
  -8  -2   1      154.01      155.28      6.78 o
  -7  -2   1        4.15        8.55      4.05 o
  -6  -2   1       23.33       27.79      5.85 o
  -5  -2   1      292.56      264.04      9.20 o
  -4  -2   1      279.47      270.23      4.96 o
  -3  -2   1        7.27        9.01      2.58 o
  -2  -2   1      930.38     1078.51     14.70 o
  -1  -2   1        8.87       10.06      0.97 o
   0  -2   1     1371.23     1264.55     10.38 o
   1  -2   1      309.87      293.76      3.64 o
   2  -2   1       68.82       69.43      3.09 o
   3  -2   1     2198.27     2192.03     33.58 o
   4  -2   1       43.37       32.42      3.01 o
   5  -2   1     1508.82     1672.18     32.98 o
   6  -2   1       89.17       89.63      4.05 o
   7  -2   1       25.86       37.45      4.31 o
   8  -2   1        2.02       -4.99      4.80 o
   9  -2   1        7.24        5.51      6.33 o
  -9  -1   1       88.96      102.68      7.06 o
  -8  -1   1       91.71       98.43     12.23 o
  -7  -1   1      105.28      118.49      6.01 o
  -6  -1   1      916.38      896.60     16.46 o
  -5  -1   1       36.49       30.56      2.46 o
  -4  -1   1     1572.19     1618.33     22.50 o
  -3  -1   1      343.57      307.44      6.21 o
  -2  -1   1     5056.35     4661.28     59.39 o
  -1  -1   1     4591.08     4166.07     52.76 o
   0  -1   1        9.86       14.23      0.88 o
   1  -1   1     2429.78     2516.56     60.78 o
   2  -1   1     4718.41     4430.36     56.65 o
   3  -1   1      691.31      715.64     16.55 o
   4  -1   1      360.54      372.09      8.70 o
   5  -1   1      211.30      237.47      5.51 o
   6  -1   1      286.81      275.61     13.46 o
   7  -1   1       32.94       33.50      2.83 o
   8  -1   1       72.10       63.83      3.34 o
   9  -1   1      720.74      699.31     20.01 o
  -9   0   1       16.77       16.18     14.84 o
  -8   0   1       10.87        2.38      6.52 o
  -7   0   1      362.02      334.11      7.69 o
  -6   0   1       72.22       81.59      4.78 o
  -5   0   1      549.18      599.19     16.75 o
  -4   0   1      408.35      448.81      8.77 o
  -3   0   1     3677.83     3927.98     50.73 o
  -2   0   1     2884.84     2662.62     34.38 o
  -1   0   1       11.78       16.33      0.61 o
   1   0   1     2412.97     2296.67     26.36 o
   2   0   1     2266.24     2357.89     59.90 o
   3   0   1      658.20      705.53     10.68 o
   4   0   1       37.03       26.77      3.36 o
   5   0   1       27.39       48.48      2.65 o
   6   0   1        0.21        1.00      2.62 o
   7   0   1        0.02        1.26      3.74 o
   8   0   1        7.22       13.15      3.31 o
   9   0   1       44.74       44.22      6.89 o
  -9   1   1       41.56       17.76      7.82 o
  -8   1   1       33.80       42.55      4.34 o
  -7   1   1        0.08        4.57      3.63 o
  -6   1   1        6.86        1.82      2.76 o
  -5   1   1        0.77        5.14      2.49 o
  -4   1   1     1246.05     1226.91     20.97 o
  -3   1   1      308.70      270.58      8.64 o
  -2   1   1     3678.11     3514.83     61.10 o
  -1   1   1     8439.00     6775.02     71.44 o
   0   1   1     1030.62     1110.54     12.78 o
   1   1   1     9517.25     8348.86     95.75 o
   2   1   1       55.71       43.55      2.41 o
   3   1   1      392.38      335.32      5.25 o
   4   1   1     2329.18     2268.71     34.94 o
   5   1   1       14.59        8.85      1.91 o
   6   1   1      231.05      243.25      5.28 o
   7   1   1       99.31       98.20      4.50 o
   8   1   1       99.94      109.19      7.56 o
   9   1   1      400.19      433.02     28.17 o
 -10   2   1        0.04       18.20      7.29 o
  -9   2   1        8.70       11.92      5.58 o
  -8   2   1       10.05       17.64      3.08 o
  -7   2   1       17.21       17.31      6.11 o
  -6   2   1       35.94       34.81      5.58 o
  -5   2   1     1350.40     1392.47     20.13 o
  -4   2   1      495.85      533.72      9.44 o
  -3   2   1     7175.95     6810.20    109.20 o
  -2   2   1        0.12        2.02      1.37 o
  -1   2   1       42.48       44.32      2.48 o
   0   2   1     3617.21     3128.47     35.32 o
   1   2   1        5.01        5.99      0.68 o
   2   2   1       54.47       56.54      1.86 o
   3   2   1      136.74      121.43      4.34 o
   4   2   1       88.08       99.40      3.74 o
   5   2   1      211.78      234.26      6.69 o
   6   2   1       48.76       47.14      3.24 o
   7   2   1       15.67       25.61      7.31 o
   8   2   1       16.22       19.25     11.29 o
 -10   3   1       29.65       48.70     14.51 o
  -9   3   1        0.05       -0.15      6.37 o
  -8   3   1        3.66       24.10      5.44 o
  -7   3   1      736.36      755.01     13.22 o
  -6   3   1      389.46      396.53      8.10 o
  -5   3   1      537.14      560.55      9.66 o
  -4   3   1       19.33       11.84      1.57 o
  -3   3   1      632.06      766.01     15.81 o
  -2   3   1      764.32      666.42      7.58 o
  -1   3   1     5250.13     4670.29     67.32 o
   0   3   1     6280.82     5559.91    165.87 o
   1   3   1      390.06      361.86      4.37 o
   2   3   1       49.01       52.72      1.45 o
   3   3   1      782.66      716.32      9.53 o
   4   3   1       67.08       73.06      4.15 o
   5   3   1      300.94      295.80     10.37 o
   6   3   1      338.53      346.86      6.59 o
   7   3   1      291.21      283.29     10.52 o
   8   3   1      251.96      260.51     10.83 o
 -10   4   1       12.13       24.18     15.36 o
  -9   4   1        3.62        5.33      5.25 o
  -8   4   1       10.71       11.72      3.48 o
  -7   4   1        0.50       -5.48      3.65 o
  -6   4   1       18.51       14.88      2.98 o
  -5   4   1      142.33      159.51      3.88 o
  -4   4   1       32.55       37.43      2.11 o
  -3   4   1     1752.12     1864.45     21.12 o
  -2   4   1      746.60      724.21      7.12 o
  -1   4   1       58.93       58.10      1.95 o
   0   4   1      332.46      358.57      8.32 o
   1   4   1        5.75        5.66      1.03 o
   2   4   1      428.48      463.03      5.75 o
   3   4   1        1.04        5.97      1.90 o
   4   4   1        0.72        1.81      1.48 o
   5   4   1      201.90      192.15      3.76 o
   6   4   1       43.04       40.13      6.41 o
   7   4   1       20.53       20.56     13.40 o
   8   4   1        3.21       -0.35      7.67 o
 -10   5   1       94.59       96.11     22.51 o
  -9   5   1       97.80       96.34      7.46 o
  -8   5   1      301.15      295.18     17.55 o
  -7   5   1      790.67      806.12     13.83 o
  -6   5   1       51.13       55.87      3.74 o
  -5   5   1     1110.34     1043.46     22.81 o
  -4   5   1      102.62       98.77      2.48 o
  -3   5   1      110.27      143.19      2.44 o
  -2   5   1       12.71       11.39      1.44 o
  -1   5   1     2063.99     2036.41     27.27 o
   0   5   1      483.63      499.46     11.96 o
   1   5   1       22.79       27.77      1.94 o
   2   5   1      386.14      390.70      5.04 o
   3   5   1     1031.15     1050.78     12.09 o
   4   5   1      102.05       93.71      4.07 o
   5   5   1      632.97      620.15     10.72 o
   6   5   1      422.82      408.17     16.27 o
   7   5   1       31.01       31.34      5.25 o
 -10   6   1      103.35      122.29      8.94 o
  -9   6   1       34.24       42.39      5.61 o
  -8   6   1       28.65       25.47      7.82 o
  -7   6   1        7.28        2.50      4.89 o
  -6   6   1      148.35      157.16      8.44 o
  -5   6   1      170.27      201.55      4.58 o
  -4   6   1       50.66       28.68      2.67 o
  -3   6   1       26.56       23.37      1.59 o
  -2   6   1      143.69      164.12      2.58 o
  -1   6   1        8.64       11.78      3.29 o
   0   6   1        0.22        4.19      2.58 o
   1   6   1      524.48      569.85      6.66 o
   2   6   1      825.66      881.21     11.04 o
   3   6   1      203.35      191.22      6.87 o
   4   6   1        4.33        3.50      1.92 o
   5   6   1      164.23      152.32      4.43 o
   6   6   1       46.37       54.26      5.01 o
   7   6   1       26.28       26.47      7.37 o
 -10   7   1      171.75      182.85     23.59 o
  -9   7   1        0.02        5.93      2.95 o
  -8   7   1       82.98       81.86      6.31 o
  -7   7   1      180.07      180.22      4.70 o
  -6   7   1      934.33      872.60     10.58 o
  -5   7   1       49.51       44.43      2.97 o
  -4   7   1       35.83       34.31      1.57 o
  -3   7   1      690.93      689.55      8.85 o
  -2   7   1     2605.89     2597.52     34.88 o
  -1   7   1     1340.89     1349.70     19.30 o
   0   7   1     1634.73     1621.02     22.80 o
   1   7   1        3.38       -1.81      6.80 o
   2   7   1      134.36      133.50      2.85 o
   3   7   1      311.68      309.15      4.91 o
   4   7   1       98.36       98.07      3.22 o
   5   7   1      954.32      926.28     39.99 o
   6   7   1        9.72       15.12      6.15 o
  -9   8   1      112.72      123.33     12.93 o
  -8   8   1       51.03       48.09      5.39 o
  -7   8   1      293.94      289.11      6.44 o
  -6   8   1      161.77      153.52      3.37 o
  -5   8   1      166.09      153.12      3.14 o
  -4   8   1      163.69      141.84      4.55 o
  -3   8   1      134.02      115.87      2.15 o
  -2   8   1      285.75      304.40     12.25 o
  -1   8   1       15.47       19.94      4.94 o
   0   8   1        3.54        8.31      3.33 o
   1   8   1      291.72      276.16      6.87 o
   2   8   1      168.12      164.47      2.66 o
   3   8   1       16.21       14.19      1.53 o
   4   8   1        0.23        2.00      3.02 o
   5   8   1       11.68       17.14      4.89 o
  -9   9   1       14.42       22.47     11.44 o
  -8   9   1      117.10      118.95      9.00 o
  -7   9   1        4.13        3.25      2.59 o
  -6   9   1      533.53      519.42      7.11 o
  -5   9   1      183.39      186.35      4.68 o
  -4   9   1       31.79       25.84      1.61 o
  -3   9   1     1926.88     1907.10     29.56 o
  -2   9   1      188.90      183.37      4.49 o
  -1   9   1      819.66      857.65     13.76 o
   0   9   1     1097.82     1075.93     16.64 o
   1   9   1      103.62      104.69      4.50 o
   2   9   1      228.49      226.04      8.71 o
   3   9   1        0.97        2.94      2.20 o
   4   9   1      181.02      177.48     17.67 o
   5   9   1       76.77       68.03      6.29 o
  -9  10   1        8.50       14.04      4.77 o
  -8  10   1       20.40       11.03      8.68 o
  -7  10   1      239.71      224.40      8.48 o
  -6  10   1        7.88        7.87      2.43 o
  -5  10   1      397.79      388.73      6.92 o
  -4  10   1      183.90      172.22      5.04 o
  -3  10   1      226.38      240.30      9.14 o
  -2  10   1       41.74       46.32      3.19 o
  -1  10   1       37.26       33.65      2.70 o
   0  10   1       68.49       69.50      5.78 o
   1  10   1       11.86        4.51      4.02 o
   2  10   1       45.69       34.89      3.59 o
   3  10   1       11.96       32.21      7.76 o
   4  10   1        0.37        1.12      9.60 o
  -8  11   1       11.21        7.20      5.84 o
  -7  11   1      102.89       97.32     10.01 o
  -6  11   1       45.58       52.30      7.42 o
  -5  11   1      216.64      204.49      8.50 o
  -4  11   1      209.51      208.59      8.31 o
  -3  11   1      200.27      205.15     11.70 o
  -2  11   1        6.77       10.45      8.60 o
  -1  11   1      855.05      871.25     16.63 o
   0  11   1      157.76      155.88      9.54 o
   1  11   1       86.96       92.80      6.83 o
   2  11   1      305.41      299.87     11.15 o
   3  11   1       78.08       92.28     10.19 o
  -8  12   1       10.80        3.31      4.94 o
  -7  12   1      156.00      132.91     13.86 o
  -6  12   1        1.38        4.62      3.08 o
  -5  12   1        0.97       -0.28      2.62 o
  -4  12   1      197.25      188.87      7.83 o
  -3  12   1       23.44       25.76      7.48 o
  -2  12   1       50.69       57.70      6.50 o
  -1  12   1        1.40        2.88      3.18 o
   0  12   1        1.16       -4.40      4.14 o
   1  12   1       55.25       63.89      5.47 o
   2  12   1       25.32       27.24      5.76 o
  -7  13   1       23.96       36.49     21.36 o
  -6  13   1      111.78      120.92      8.02 o
  -5  13   1       10.43       10.69      4.90 o
  -4  13   1      189.61      201.92      9.11 o
  -3  13   1       91.11       92.27      6.64 o
  -2  13   1      144.08      129.45     11.80 o
  -1  13   1      450.81      491.66     11.74 o
   0  13   1        0.11        2.35     11.79 o
  -5  14   1       37.47       60.21     26.62 o
  -4  14   1       32.91        6.81      8.04 o
  -3  14   1        0.45       -2.26      5.76 o
  -2  14   1        1.43        3.51      4.57 o
   1 -14   2       11.47       13.17      6.18 o
   2 -14   2       92.24      110.58     14.63 o
   4 -14   2       85.48      109.43      7.05 o
   5 -14   2      133.30      150.94     12.00 o
  -1 -13   2       23.58       30.09     11.94 o
   0 -13   2       16.31       14.79      6.72 o
   1 -13   2       13.13        7.21      7.62 o
   2 -13   2      138.30      130.43      9.25 o
   3 -13   2       32.00       38.64      6.43 o
   4 -13   2       76.48       83.21      8.49 o
   5 -13   2       49.90       50.75      4.27 o
   6 -13   2       41.15       37.92      9.64 o
  -3 -12   2      200.52      205.70     10.42 o
  -2 -12   2        4.99        5.07      5.22 o
  -1 -12   2      267.93      262.75      9.16 o
   0 -12   2       36.38       50.13      5.59 o
   1 -12   2      345.20      358.24     16.11 o
   2 -12   2      429.16      482.13     18.80 o
   3 -12   2      110.06      108.32      2.56 o
   4 -12   2       37.79       47.80      2.34 o
   5 -12   2      218.02      225.06      5.59 o
   6 -12   2        3.62       -5.90      4.72 o
   7 -12   2      439.03      435.44     13.73 o
  -4 -11   2       32.16       21.90      8.97 o
  -3 -11   2        3.52        5.79      5.33 o
  -2 -11   2        0.43        3.39      2.76 o
  -1 -11   2       69.46       78.23      4.10 o
   0 -11   2       22.74       26.41      2.76 o
   1 -11   2       87.14       80.22     13.88 o
   2 -11   2      136.38      137.28     12.00 o
   3 -11   2        0.30        0.46      1.26 o
   4 -11   2       92.08       92.09      2.96 o
   5 -11   2      125.31      133.68      6.56 o
   6 -11   2       10.97        6.92      2.99 o
   7 -11   2        2.53       -4.48      7.79 o
   8 -11   2        5.79       -3.75      7.93 o
  -5 -10   2       12.86       17.31     12.63 o
  -4 -10   2      442.30      438.51     19.37 o
  -3 -10   2      201.73      193.20      5.83 o
  -2 -10   2      734.35      720.19     15.96 o
  -1 -10   2      426.01      410.84      8.16 o
   0 -10   2       23.19       23.25      3.10 o
   1 -10   2     1261.92     1330.70     28.64 o
   2 -10   2      174.11      183.61      3.25 o
   3 -10   2        0.43        1.76      1.39 o
   4 -10   2       88.35       87.06      2.87 o
   5 -10   2        7.56        8.70      2.43 o
   6 -10   2      120.97      139.74      3.80 o
   7 -10   2       93.65       87.48      5.71 o
   8 -10   2       57.53       70.40      8.68 o
  -5  -9   2        0.92       10.32      4.07 o
  -4  -9   2      490.94      453.91     18.20 o
  -3  -9   2       78.00       71.80      2.36 o
  -2  -9   2        4.16        4.92      2.02 o
  -1  -9   2        0.31       -1.02      1.35 o
   0  -9   2      444.77      466.00     16.19 o
   1  -9   2      333.86      338.76      4.39 o
   2  -9   2       20.66       15.19      2.88 o
   3  -9   2        1.20       -0.39      1.36 o
   4  -9   2        5.00        4.09      2.00 o
   5  -9   2       21.40       14.14      3.74 o
   6  -9   2       30.68       24.13      4.05 o
   7  -9   2       45.66       44.78      6.19 o
   8  -9   2        1.41        6.94      8.22 o
   9  -9   2       18.03       15.00     16.54 o
  -6  -8   2      148.17      151.81     12.94 o
  -5  -8   2        5.52        8.77      2.45 o
  -4  -8   2      463.45      476.66     16.51 o
  -3  -8   2        3.88        4.91      2.29 o
  -2  -8   2      721.48      720.67      8.17 o
  -1  -8   2       77.85       82.58      1.87 o
   0  -8   2       41.90       27.34      1.80 o
   1  -8   2      762.94      790.67      9.28 o
   2  -8   2      486.88      478.70      7.14 o
   3  -8   2       87.21       82.11      2.16 o
   4  -8   2      678.29      730.60     13.08 o
   5  -8   2       22.57       21.16      1.90 o
   6  -8   2     1408.49     1393.26     25.76 o
   7  -8   2      139.06      145.04      7.57 o
   8  -8   2      754.06      715.55     13.73 o
   9  -8   2       17.26       20.45      5.16 o
  -7  -7   2        0.57        0.73      6.20 o
  -6  -7   2       27.90       24.97      7.82 o
  -5  -7   2      407.93      393.18      9.89 o
  -4  -7   2        5.96        5.58      1.84 o
  -3  -7   2        8.92       14.12      2.32 o
  -2  -7   2        2.60        0.11      1.60 o
  -1  -7   2       19.84       13.98      1.01 o
   0  -7   2      406.99      430.36      5.66 o
   1  -7   2        0.05        3.72      1.71 o
   2  -7   2      523.14      586.36      6.52 o
   3  -7   2        5.05        5.64      1.59 o
   4  -7   2        4.08        2.36      1.69 o
   5  -7   2       79.65       79.59      4.55 o
   6  -7   2      691.94      693.55     10.80 o
   7  -7   2      111.17      118.27      4.44 o
   8  -7   2        6.89        3.23      5.36 o
   9  -7   2      179.18      157.45     17.24 o
  -7  -6   2      173.02      165.84     12.52 o
  -6  -6   2       14.18       13.82      3.88 o
  -5  -6   2      278.27      304.95      6.56 o
  -4  -6   2     1714.99     1709.59     23.88 o
  -3  -6   2        1.19        3.31      2.51 o
  -2  -6   2      459.29      596.05      6.82 o
  -1  -6   2      206.25      228.82      3.75 o
   0  -6   2        8.83       12.60      1.46 o
   1  -6   2     2617.39     2613.69     23.93 o
   2  -6   2      127.49      131.73      2.31 o
   3  -6   2     1822.31     1753.97     26.37 o
   4  -6   2      541.71      555.60      8.33 o
   5  -6   2      295.90      309.09      5.95 o
   6  -6   2     2369.85     2351.42     29.55 o
   7  -6   2        1.47        1.39      3.71 o
   8  -6   2      198.64      192.60      6.62 o
   9  -6   2        2.13       -7.20      6.29 o
  -8  -5   2       43.56       35.93      6.99 o
  -7  -5   2        0.65        6.43      5.31 o
  -6  -5   2        8.65        8.35      6.19 o
  -5  -5   2      227.98      219.89      5.47 o
  -4  -5   2       75.78       78.73      3.14 o
  -3  -5   2        0.15        7.09      2.40 o
  -2  -5   2        3.02        2.52      1.23 o
  -1  -5   2      574.90      691.32      8.14 o
   0  -5   2       18.85       22.61      0.94 o
   1  -5   2     4222.75     4583.31     43.09 o
   2  -5   2      161.23      189.55      4.55 o
   3  -5   2        0.29       -0.97      1.97 o
   4  -5   2      210.42      215.12      6.13 o
   5  -5   2       67.82       63.44      4.07 o
   6  -5   2      609.10      629.05     13.69 o
   7  -5   2        3.08        0.07      3.13 o
   8  -5   2        0.17        2.86     10.04 o
   9  -5   2       31.62       35.18      9.21 o
  -8  -4   2      280.90      264.37     21.41 o
  -7  -4   2      442.86      439.65     16.03 o
  -6  -4   2      413.56      425.32     12.69 o
  -5  -4   2      407.09      414.07      8.80 o
  -4  -4   2      192.78      177.67      4.31 o
  -3  -4   2       63.73       57.41      4.64 o
  -2  -4   2      254.54      295.92      4.67 o
  -1  -4   2        6.46        8.58      1.74 o
   0  -4   2      390.11      372.74      3.88 o
   1  -4   2      444.20      382.15      4.28 o
   2  -4   2      300.45      311.91      5.45 o
   3  -4   2      880.81      894.73     16.41 o
   4  -4   2      262.03      291.67      5.40 o
   5  -4   2      757.76      701.10     14.54 o
   6  -4   2      724.03      735.95     15.25 o
   7  -4   2       35.26       48.81      4.98 o
   8  -4   2      211.62      204.37     13.08 o
   9  -4   2       98.58      108.93     13.01 o
  -9  -3   2        7.49       11.60      5.63 o
  -8  -3   2        0.85       20.18     11.96 o
  -7  -3   2       63.46       68.74      5.47 o
  -6  -3   2      353.51      350.42      7.40 o
  -5  -3   2      111.63      122.26      4.11 o
  -4  -3   2      300.27      328.52      7.71 o
  -3  -3   2      928.47     1018.78     14.55 o
  -2  -3   2        1.13       -0.32      1.47 o
  -1  -3   2       18.62       22.34      1.57 o
   0  -3   2        8.96       12.01      1.09 o
   1  -3   2     2535.91     2645.91     25.88 o
   2  -3   2     1807.28     1866.31     38.93 o
   3  -3   2        0.06        3.90      3.19 o
   4  -3   2      408.38      419.33      9.60 o
   5  -3   2      161.61      160.57      7.13 o
   6  -3   2      212.11      216.23      5.40 o
   7  -3   2      131.56      128.21      4.72 o
   8  -3   2        3.20       -1.32      4.97 o
   9  -3   2      110.06      122.50      8.77 o
  -9  -2   2      161.66      145.51     13.19 o
  -8  -2   2      158.22      167.97      5.84 o
  -7  -2   2      270.28      270.69      6.64 o
  -6  -2   2      119.92      140.28      5.82 o
  -5  -2   2      444.45      450.33      7.06 o
  -4  -2   2       79.44       80.79      4.43 o
  -3  -2   2       45.36       43.67      2.24 o
  -2  -2   2      513.04      402.88      6.32 o
  -1  -2   2     1568.17     1497.64     14.85 o
   0  -2   2     9267.49     7273.30    186.00 o
   1  -2   2     2159.92     2014.89     27.95 o
   2  -2   2     1091.73     1019.41     29.05 o
   4  -2   2      160.67      157.56      7.48 o
   5  -2   2     1436.71     1486.73     43.48 o
   6  -2   2      136.03      137.85      5.03 o
   7  -2   2      391.11      379.75      9.86 o
   8  -2   2       11.81        9.01      3.92 o
   9  -2   2       17.37       28.46     10.51 o
  -9  -1   2       63.11       60.63      9.42 o
  -8  -1   2      157.96      152.60      4.94 o
  -7  -1   2        0.33        2.94      3.59 o
  -6  -1   2        4.05        8.68      2.36 o
  -5  -1   2      203.82      184.54      4.96 o
  -4  -1   2     1625.95     1876.80     25.69 o
  -3  -1   2       79.41       85.36      3.15 o
  -2  -1   2        0.10        3.77      2.74 o
  -1  -1   2     3930.02     3397.85     30.57 o
   0  -1   2     2658.91     2430.05     22.01 o
   2  -1   2      163.59      207.44      4.18 o
   3  -1   2      168.92      209.87      4.00 o
   4  -1   2     4294.46     4366.14    100.79 o
   5  -1   2        0.24        2.85      2.23 o
   6  -1   2      379.91      369.49      6.93 o
   7  -1   2        0.19        1.33      3.50 o
   8  -1   2        4.86        0.54      3.68 o
   9  -1   2        2.94        6.10     12.70 o
  -9   0   2       17.49        0.15     17.43 o
  -8   0   2        6.54        8.42      4.98 o
  -7   0   2       18.49        8.50      6.35 o
  -6   0   2      415.11      412.05      9.30 o
  -5   0   2      565.49      567.31     14.49 o
  -4   0   2      343.84      413.32      7.33 o
  -3   0   2     2557.14     2410.07     31.79 o
  -2   0   2     7417.29     6432.59     86.77 o
  -1   0   2     1819.35     1893.32     16.22 o
   0   0   2     2552.91     2599.46     41.98 o
   1   0   2       23.11       29.33      2.04 o
   2   0   2     3802.66     3538.03     64.76 o
   3   0   2        9.24        9.04      1.75 o
   4   0   2      983.17     1078.70     14.28 o
   5   0   2      736.31      757.32     11.13 o
   6   0   2      281.94      306.53      6.13 o
   7   0   2       34.02       27.68      3.62 o
   8   0   2        8.42       10.06      3.17 o
   9   0   2      309.17      330.24     12.85 o
 -10   1   2        0.14        7.63     18.36 o
  -9   1   2      168.09      183.47      9.62 o
  -8   1   2       59.17       68.04      4.94 o
  -7   1   2        2.86       11.30      3.36 o
  -6   1   2      142.95      131.53      5.10 o
  -5   1   2     2595.86     2642.75     53.29 o
  -4   1   2      732.19      755.83     15.38 o
  -3   1   2      227.08      243.22      8.65 o
  -2   1   2       77.88       87.01      3.61 o
  -1   1   2        2.17        4.48      1.16 o
   0   1   2      329.45      315.10      5.57 o
   1   1   2      778.01      865.93      9.70 o
   2   1   2     5592.75     5833.31     60.76 o
   3   1   2       15.18       20.76      1.87 o
   4   1   2       12.55       20.93      3.92 o
   5   1   2       30.87       32.06      4.66 o
   6   1   2      694.12      641.89     10.19 o
   7   1   2        0.04        3.24      4.92 o
   8   1   2       58.39       63.38      4.85 o
 -10   2   2      138.41      115.76      8.91 o
  -9   2   2       81.00      101.15     22.54 o
  -8   2   2       66.78       70.54      4.70 o
  -7   2   2        7.36       13.56      6.11 o
  -6   2   2      954.80      967.85     15.33 o
  -5   2   2      594.01      658.87     10.74 o
  -4   2   2      635.55      648.23     13.00 o
  -3   2   2      272.40      217.57      4.24 o
  -2   2   2    20738.61    15062.95    167.26 o
  -1   2   2     3093.02     2948.15     23.85 o
   0   2   2      751.78      692.66      7.73 o
   1   2   2       78.83       55.93      1.46 o
   2   2   2      600.79      561.76      9.11 o
   3   2   2      323.38      328.97      5.34 o
   4   2   2     2153.28     2191.84     26.71 o
   5   2   2      661.17      637.62      9.70 o
   6   2   2      141.94      152.53      4.56 o
   7   2   2      250.64      237.84      6.63 o
   8   2   2       38.91       29.62     10.74 o
 -10   3   2      156.59      171.78     10.17 o
  -9   3   2       20.73       12.42     12.58 o
  -8   3   2       67.52       61.94      4.08 o
  -7   3   2        0.24        3.92      3.17 o
  -6   3   2      133.77      158.64      6.27 o
  -5   3   2      118.79      154.53      4.39 o
  -4   3   2      200.36      247.23      5.08 o
  -3   3   2        0.64        1.00      1.31 o
  -2   3   2        0.46        2.96      1.10 o
  -1   3   2       83.62       74.56      1.92 o
   0   3   2     3313.84     3488.49     39.85 o
   1   3   2     6484.88     6719.12     73.18 o
   2   3   2      197.33      188.48      4.45 o
   3   3   2        0.43        2.56      1.53 o
   4   3   2      743.69      722.51     16.56 o
   5   3   2      261.33      277.52      5.47 o
   6   3   2       30.36       34.30      2.58 o
   7   3   2        1.95       15.89      9.23 o
   8   3   2       56.95       56.29      6.59 o
 -10   4   2       14.52        5.32     17.18 o
  -9   4   2      240.13      235.79     15.27 o
  -8   4   2      102.21      107.60      4.93 o
  -7   4   2      117.99      111.34      4.38 o
  -6   4   2       37.41       38.12      2.94 o
  -5   4   2        6.75        6.09      1.96 o
  -4   4   2      411.62      443.82     11.61 o
  -3   4   2      228.56      167.33      3.48 o
  -2   4   2      585.62      527.42      5.56 o
  -1   4   2     1223.57     1139.59     10.84 o
   1   4   2     1409.53     1394.55     15.17 o
   2   4   2      573.44      555.40      8.27 o
   3   4   2       15.42       17.96      1.72 o
   4   4   2     3262.92     3237.12     63.20 o
   5   4   2        2.56        8.56      1.93 o
   6   4   2       42.70       40.68      3.85 o
   7   4   2      558.58      587.60     16.50 o
 -10   5   2      294.40      302.11     12.29 o
  -9   5   2       49.99       50.87      7.30 o
  -8   5   2       29.81       15.46      3.38 o
  -7   5   2       26.27       18.33      3.53 o
  -6   5   2       41.92       54.72      2.54 o
  -5   5   2        9.62        7.85      2.02 o
  -4   5   2      620.10      578.92      9.85 o
  -3   5   2     1018.56     1074.29     11.27 o
  -2   5   2        9.18       15.68      1.35 o
  -1   5   2      535.76      578.71      8.99 o
   0   5   2     1647.91     1741.06     33.60 o
   1   5   2      269.03      251.15      3.84 o
   2   5   2      261.14      274.11      4.02 o
   3   5   2        4.87        5.06      1.75 o
   4   5   2      187.56      175.45      4.14 o
   5   5   2       12.16       12.52      1.61 o
   6   5   2       12.41       -1.30      5.40 o
   7   5   2        2.59       23.72      7.70 o
 -10   6   2        6.57       -8.04      6.30 o
  -9   6   2       32.34       41.90      4.44 o
  -8   6   2       60.97       59.98      3.45 o
  -7   6   2      956.70      936.60     19.69 o
  -6   6   2      598.19      606.85     13.29 o
  -5   6   2       36.74       42.54      2.66 o
  -4   6   2      661.16      613.17      7.24 o
  -3   6   2       40.52       52.57      1.52 o
  -2   6   2      587.34      630.51      6.58 o
  -1   6   2     2136.15     2026.61     27.51 o
   0   6   2      270.74      255.01     10.54 o
   1   6   2      472.60      375.15     75.23 o
   2   6   2       50.09       56.47      1.82 o
   3   6   2     4661.73     4497.58     74.74 o
   4   6   2      560.00      559.51     17.22 o
   5   6   2        0.28        3.62      2.38 o
   6   6   2        6.63       -2.38      5.32 o
 -10   7   2       34.26       21.20      6.40 o
  -9   7   2       59.67       58.80      3.93 o
  -8   7   2       35.19       38.82      3.23 o
  -7   7   2       34.00       35.56      3.24 o
  -6   7   2       17.89       22.11      2.11 o
  -5   7   2      670.05      695.63      7.91 o
  -4   7   2       31.02       35.17      1.98 o
  -3   7   2      263.38      261.93      3.39 o
  -2   7   2       35.02       29.76      4.97 o
  -1   7   2       76.14       82.24      4.36 o
   0   7   2      237.43      262.89      6.67 o
   1   7   2        1.40       -4.66      3.11 o
   2   7   2      151.55      149.97      3.20 o
   3   7   2        0.23       -1.84      1.65 o
   4   7   2       22.03       21.30      1.98 o
   5   7   2        9.17       -2.98      4.83 o
   6   7   2      374.01      385.39     16.44 o
  -9   8   2      133.33      148.02      9.82 o
  -8   8   2      103.53      105.53      7.17 o
  -7   8   2      265.62      243.81      5.15 o
  -6   8   2      190.07      176.45      3.40 o
  -5   8   2      396.55      420.76      5.70 o
  -4   8   2      389.25      359.20      4.79 o
  -3   8   2       50.27       46.53      2.45 o
  -2   8   2     1576.15     1621.19     20.67 o
  -1   8   2      629.79      623.59     10.52 o
   0   8   2      523.65      503.47     10.32 o
   1   8   2     1530.60     1538.68     49.78 o
   2   8   2      365.98      356.15      4.79 o
   3   8   2      733.11      734.72     13.92 o
   4   8   2       67.21       71.53      5.00 o
   5   8   2       47.46       51.19      5.99 o
  -9   9   2       23.81       21.79      7.38 o
  -8   9   2       13.82       -0.82      3.88 o
  -7   9   2       48.81       49.07      3.29 o
  -6   9   2      217.12      205.99      4.36 o
  -5   9   2     1376.18     1280.54     15.56 o
  -4   9   2       74.49       81.41      2.45 o
  -3   9   2       28.95       27.20      2.49 o
  -2   9   2        2.26        7.86      5.06 o
  -1   9   2        0.14       -4.07      3.38 o
   0   9   2       26.69       30.60      4.44 o
   1   9   2       27.83       31.59      3.00 o
   2   9   2       43.29       44.63      4.85 o
   3   9   2        1.89        4.35      2.57 o
   4   9   2       20.18       15.97      3.75 o
  -9  10   2       44.14       45.19      6.88 o
  -8  10   2        0.95        0.45      3.92 o
  -7  10   2      329.82      312.41      7.56 o
  -6  10   2        0.29        2.26      1.44 o
  -5  10   2       74.37       75.53      3.72 o
  -4  10   2      211.72      191.64      4.38 o
  -3  10   2        2.78       -3.30      2.20 o
  -2  10   2     3341.80     3375.27     45.79 o
  -1  10   2      279.13      275.96      9.61 o
   0  10   2        6.76        4.88      3.61 o
   1  10   2      247.48      232.06      7.99 o
   2  10   2      141.42      130.82     22.35 o
   3  10   2      184.35      173.32     12.37 o
  -8  11   2       66.70       63.91      5.44 o
  -7  11   2        3.88       12.41      8.66 o
  -6  11   2       76.52       62.22      7.09 o
  -5  11   2       15.05       19.17      1.72 o
  -4  11   2      105.64      113.22     14.14 o
  -3  11   2       16.74       20.02      3.58 o
  -2  11   2       16.08       20.45      2.87 o
  -1  11   2       22.05        9.34      5.20 o
   0  11   2        9.73        8.87      8.39 o
   1  11   2      120.88      126.47      6.75 o
   2  11   2        4.31       23.05      6.75 o
   3  11   2        6.59       -4.42      7.84 o
  -8  12   2       17.35       15.87     11.49 o
  -7  12   2      227.12      226.35     12.19 o
  -6  12   2        1.71        0.33      2.72 o
  -5  12   2      114.56      139.60      8.31 o
  -4  12   2      180.56      166.83      7.18 o
  -3  12   2      352.74      356.34      8.88 o
  -2  12   2      108.48      119.37      8.55 o
  -1  12   2       81.34       77.45      4.70 o
   0  12   2      319.67      320.94      8.80 o
   1  12   2        4.84        3.22      5.18 o
  -6  13   2       18.09       16.17      7.57 o
  -5  13   2      113.25      113.73      8.27 o
  -4  13   2        0.66       -6.96      7.95 o
  -3  13   2        4.74       13.22     23.47 o
  -2  13   2        1.61        2.44      8.23 o
  -1  13   2        5.76        2.42      6.20 o
   0  13   2      191.61      185.79     25.06 o
  -4  14   2        4.28       34.96      8.31 o
  -3  14   2      184.63      177.67      9.43 o
   1 -14   3      109.24      105.73      6.00 o
   2 -14   3        1.77      -10.47      6.98 o
   3 -14   3       50.26       55.61      7.08 o
   4 -14   3       28.99       30.99     13.22 o
  -1 -13   3        8.20       17.27      5.57 o
   0 -13   3       76.17       77.93      9.28 o
   1 -13   3       41.72       49.53     12.29 o
   2 -13   3        2.34       -3.60      5.79 o
   3 -13   3      352.41      369.94     13.71 o
   4 -13   3       28.46       29.23      4.87 o
   5 -13   3      105.06      113.93      6.06 o
   6 -13   3       13.93       19.87      4.06 o
  -3 -12   3        0.01       -1.10      5.71 o
  -2 -12   3       34.00       29.91      8.25 o
  -1 -12   3      257.78      236.84     18.65 o
   0 -12   3      253.03      250.86      7.66 o
   1 -12   3       37.14       29.78      7.01 o
   2 -12   3       50.30       59.38      3.53 o
   3 -12   3      244.69      224.72      5.60 o
   4 -12   3      142.37      154.62      4.74 o
   5 -12   3        0.59       -2.26      2.90 o
   6 -12   3        0.04       -3.20     10.40 o
   7 -12   3        8.46        9.42      5.01 o
  -4 -11   3       14.64       21.45      6.45 o
  -3 -11   3      287.42      286.14     14.31 o
  -2 -11   3      183.02      195.52      8.80 o
  -1 -11   3      416.95      388.34     13.40 o
   0 -11   3      276.10      274.93      9.98 o
   1 -11   3       52.89       52.11      3.27 o
   2 -11   3      172.28      160.13      3.38 o
   3 -11   3        0.21        2.31      2.35 o
   4 -11   3       46.06       40.64      2.05 o
   5 -11   3      159.33      167.18      6.01 o
   6 -11   3      412.95      404.58     20.57 o
   7 -11   3       24.56       27.23      4.99 o
  -5 -10   3       57.50       65.37     19.75 o
  -4 -10   3       30.29       24.49     10.13 o
  -3 -10   3        2.48        4.80      2.15 o
  -2 -10   3       74.47       67.49      2.25 o
  -1 -10   3       60.85       69.87      1.90 o
   0 -10   3       68.92       71.34      4.63 o
   1 -10   3      422.28      429.35      6.56 o
   2 -10   3       50.55       50.15      2.11 o
   3 -10   3      330.52      308.73      4.47 o
   4 -10   3        0.82        3.52      2.07 o
   5 -10   3      523.26      513.75     13.94 o
   6 -10   3       55.72       53.50      3.56 o
   7 -10   3       10.71        9.38      6.45 o
   8 -10   3       12.03        6.18      4.36 o
  -6  -9   3      144.16      130.61      7.62 o
  -5  -9   3      567.42      580.35     15.59 o
  -4  -9   3        0.02        4.21      3.50 o
  -3  -9   3      542.49      516.79      8.71 o
  -2  -9   3       41.50       37.50      2.20 o
  -1  -9   3      103.96      107.53      3.01 o
   0  -9   3      699.24      731.33      9.16 o
   1  -9   3       21.75       26.38      1.95 o
   2  -9   3      740.64      747.52     13.11 o
   3  -9   3       51.30       57.34      2.02 o
   4  -9   3        3.05        6.65      3.65 o
   5  -9   3      108.19       92.71      5.98 o
   6  -9   3        1.03       -2.50      2.77 o
   7  -9   3      194.66      179.74      5.87 o
   8  -9   3        0.41       10.05      4.28 o
  -6  -8   3       16.99       13.65      4.79 o
  -5  -8   3      231.19      216.09      9.02 o
  -4  -8   3       45.87       37.98      2.73 o
  -3  -8   3        6.53        6.31      1.85 o
  -2  -8   3       13.55       19.32      1.19 o
  -1  -8   3      131.07      134.25      2.59 o
   0  -8   3      235.24      257.34      5.13 o
   1  -8   3      403.42      371.47      4.69 o
   2  -8   3        0.03        2.80      2.04 o
   3  -8   3      322.25      353.82      4.86 o
   4  -8   3      506.97      471.10      9.97 o
   5  -8   3      104.69      114.50      4.26 o
   6  -8   3       55.25       44.36      2.91 o
   7  -8   3       56.40       51.24      3.83 o
   8  -8   3       13.06       21.93      8.29 o
   9  -8   3        5.10        9.56      8.97 o
  -7  -7   3      156.63      153.50      8.54 o
  -6  -7   3      242.71      232.51      7.52 o
  -5  -7   3      677.76      673.32     10.43 o
  -4  -7   3        0.65       -0.22      3.00 o
  -3  -7   3       25.57       30.18      4.14 o
  -2  -7   3        1.80        0.33      1.01 o
  -1  -7   3      321.92      331.73      4.49 o
   0  -7   3      438.67      449.72      5.26 o
   1  -7   3       59.25       67.04      1.82 o
   2  -7   3      567.08      601.89      6.82 o
   3  -7   3        0.01        1.89      1.96 o
   4  -7   3     1235.25     1251.22     24.33 o
   5  -7   3      620.45      629.72      9.85 o
   6  -7   3      245.09      250.51      8.08 o
   7  -7   3      117.84      105.57      6.78 o
   8  -7   3       52.36       65.64      5.06 o
   9  -7   3      227.42      250.70     11.51 o
  -7  -6   3       11.42       -1.27      6.51 o
  -6  -6   3       70.77       69.00      3.98 o
  -5  -6   3        2.56        1.40      2.11 o
  -4  -6   3        2.30       -2.74      1.82 o
  -3  -6   3        3.36        5.43      4.04 o
  -2  -6   3        0.12        1.15      0.96 o
  -1  -6   3     1279.96     1326.36     13.89 o
   0  -6   3      726.36      786.59      7.70 o
   1  -6   3     1959.59     2145.70     32.16 o
   2  -6   3      112.98      103.01      2.17 o
   3  -6   3     1824.46     1964.47     31.92 o
   4  -6   3       35.17       35.43      2.22 o
   5  -6   3       13.20        9.68      2.21 o
   6  -6   3       20.62       23.28      6.72 o
   7  -6   3        2.27       12.23      7.27 o
   8  -6   3      304.85      321.85      9.95 o
   9  -6   3        5.23       15.27      4.62 o
  -8  -5   3      297.36      291.84     11.06 o
  -7  -5   3      146.43      141.53      6.34 o
  -6  -5   3      302.65      285.47      6.89 o
  -5  -5   3       19.19       12.61      2.76 o
  -4  -5   3       15.47       24.57      2.72 o
  -3  -5   3      148.31      194.43      4.98 o
  -2  -5   3        7.57        9.09      1.83 o
  -1  -5   3      118.66      106.46      2.15 o
   0  -5   3      523.02      482.09      5.35 o
   1  -5   3      268.71      243.78      3.28 o
   2  -5   3      287.47      291.84      4.20 o
   3  -5   3      136.15      141.21      5.02 o
   4  -5   3     1204.84     1115.03     20.67 o
   5  -5   3     1125.50     1080.04     15.00 o
   6  -5   3     1283.74     1261.18     24.65 o
   7  -5   3      894.29      849.89     17.40 o
   8  -5   3        0.05        6.44      3.77 o
   9  -5   3       37.76       60.86      7.67 o
  -8  -4   3        5.39        5.37      4.91 o
  -7  -4   3        7.59       13.40      4.26 o
  -6  -4   3        0.16       -0.47      3.13 o
  -5  -4   3      384.07      357.01     11.38 o
  -4  -4   3       32.05       37.97      2.72 o
  -3  -4   3        4.42       12.32      5.46 o
  -2  -4   3      478.19      592.03      8.15 o
  -1  -4   3      439.55      468.41      6.30 o
   0  -4   3     2353.11     2407.55     22.62 o
   1  -4   3     1535.61     1604.45     19.32 o
   3  -4   3       35.68       42.19      2.18 o
   4  -4   3        1.21        2.42      1.69 o
   5  -4   3      267.98      281.81      5.92 o
   6  -4   3       70.33       73.02      3.80 o
   7  -4   3        0.69       -1.04      3.07 o
   8  -4   3        1.61       -7.98      5.32 o
   9  -4   3        0.12        6.60      6.64 o
  -9  -3   3      100.51      115.16     14.88 o
  -8  -3   3        0.06        0.30      3.74 o
  -7  -3   3       87.52       91.12      4.56 o
  -6  -3   3     1589.48     1593.08     23.49 o
  -5  -3   3       18.58       39.74      6.66 o
  -4  -3   3     1003.80     1016.78     15.13 o
  -3  -3   3        0.07        3.82      2.44 o
  -2  -3   3       44.44       62.51      3.48 o
  -1  -3   3      127.01      104.61      2.14 o
   1  -3   3     3556.18     3418.17     36.11 o
   2  -3   3     1031.19     1246.44     31.08 o
   3  -3   3     1248.33     1326.40     20.85 o
   4  -3   3     1325.39     1287.10     35.89 o
   5  -3   3        8.54        6.80      4.27 o
   6  -3   3      302.07      305.86      6.54 o
   7  -3   3       46.54       47.75      5.46 o
   8  -3   3      111.45      121.41      7.85 o
   9  -3   3      350.70      350.03     27.90 o
  -9  -2   3      214.97      232.23     10.67 o
  -8  -2   3       22.70       15.86     15.87 o
  -7  -2   3      106.96       89.51      2.74 o
  -6  -2   3      916.48      980.60     13.47 o
  -5  -2   3      317.91      342.60      5.74 o
  -4  -2   3        1.89        4.45      3.26 o
  -3  -2   3       39.32       39.69      4.33 o
  -2  -2   3      889.67     1028.01     10.64 o
  -1  -2   3       61.15       74.78      1.36 o
   0  -2   3      137.19      144.97      2.09 o
   1  -2   3      148.49      129.58      2.42 o
   2  -2   3        3.95        0.12      1.68 o
   3  -2   3        0.18        1.19      2.01 o
   4  -2   3        0.09        1.13      2.34 o
   5  -2   3      124.59      105.43      5.28 o
   6  -2   3      464.63      450.70      8.22 o
   7  -2   3       22.02       28.70      3.03 o
   8  -2   3      106.82       84.53      5.04 o
   9  -2   3        6.27        4.49      6.01 o
  -9  -1   3      131.55      135.85      8.62 o
  -8  -1   3       57.70       56.66      3.12 o
  -7  -1   3      159.54      169.64      8.57 o
  -6  -1   3      903.48      929.48     13.04 o
  -5  -1   3      394.57      432.96      6.91 o
  -4  -1   3     1489.08     1398.71     17.46 o
  -3  -1   3     2057.68     1981.80     23.60 o
  -2  -1   3     7640.72     6622.56     63.49 o
  -1  -1   3     1472.43     1422.83     12.51 o
   0  -1   3     1865.12     1754.93     16.30 o
   1  -1   3     2648.71     2416.93     44.84 o
   2  -1   3      685.08      850.31     11.11 o
   3  -1   3      291.57      272.55      5.49 o
   4  -1   3      121.24       91.61      5.56 o
   5  -1   3      233.47      218.36      4.97 o
   6  -1   3      617.04      659.36     10.52 o
   7  -1   3        0.02        4.96      2.93 o
   8  -1   3      405.12      398.87     10.50 o
   9  -1   3      179.53      203.89     10.05 o
 -10   0   3        1.69       -4.23      8.72 o
  -9   0   3      141.89      138.21      5.55 o
  -8   0   3       56.86       66.50      6.98 o
  -7   0   3       12.64       10.88      2.93 o
  -6   0   3       92.17      111.70      5.88 o
  -5   0   3      767.56      805.23     12.80 o
  -4   0   3      534.67      593.06      8.47 o
  -3   0   3       78.16       73.58      3.15 o
  -2   0   3      657.42      614.36      6.70 o
  -1   0   3      486.70      504.32      4.56 o
   1   0   3       94.00       81.52      1.94 o
   2   0   3        0.08        3.81      1.75 o
   3   0   3        1.99        3.78      1.20 o
   4   0   3       89.09      100.06      3.55 o
   5   0   3        2.46       -0.17      2.10 o
   6   0   3        1.82       -0.78      2.49 o
   7   0   3        7.57        7.50      3.20 o
   8   0   3       10.96        2.88      7.11 o
 -10   1   3      100.93       87.98      7.60 o
  -9   1   3       57.05       48.59      5.26 o
  -8   1   3       33.05       43.69      4.03 o
  -7   1   3      458.88      443.58     10.64 o
  -6   1   3       49.23       51.20      5.99 o
  -5   1   3     1065.75     1007.96     23.61 o
  -4   1   3       67.68       56.35      3.12 o
  -3   1   3      139.41      120.81      2.77 o
  -2   1   3      836.91      771.55      7.16 o
  -1   1   3    14297.35    11190.99     93.87 o
   0   1   3     4898.23     4457.27     55.96 o
   1   1   3     3401.61     3266.69     35.92 o
   2   1   3        9.21        9.99      1.85 o
   3   1   3      641.36      609.57      9.38 o
   4   1   3      267.26      267.57      8.93 o
   5   1   3     1125.70     1120.37     16.62 o
   6   1   3     1080.31     1082.55     15.40 o
   7   1   3      482.60      457.40      9.57 o
   8   1   3      470.48      465.38     15.11 o
 -10   2   3      127.70      116.45      8.78 o
  -9   2   3        0.37       -2.79      5.81 o
  -8   2   3       19.92       16.14      3.58 o
  -7   2   3       20.28       15.99      6.64 o
  -6   2   3      264.31      287.50      5.84 o
  -5   2   3       84.54       79.87      2.82 o
  -4   2   3      886.02      882.92     21.21 o
  -3   2   3        7.56        6.60      1.31 o
  -2   2   3       23.36       24.99      1.42 o
  -1   2   3     5147.40     4724.75     80.00 o
   0   2   3     1745.39     1833.71     22.58 o
   1   2   3     1467.65     1524.63     20.05 o
   2   2   3        2.73        3.13      1.13 o
   3   2   3      724.98      809.21     14.56 o
   4   2   3       17.64       23.73      2.31 o
   5   2   3        0.00        1.57      4.57 o
   6   2   3        4.07        5.17      2.85 o
   7   2   3        0.04       -1.93      2.98 o
   8   2   3        9.22       12.43      5.33 o
 -10   3   3      281.14      316.80     13.05 o
  -9   3   3      225.22      219.43     10.23 o
  -8   3   3       25.38       27.93      5.97 o
  -7   3   3     1212.69     1211.40     19.18 o
  -6   3   3        4.34       -0.65      3.00 o
  -5   3   3      548.13      437.53      7.88 o
  -4   3   3       11.94       37.83      2.51 o
  -2   3   3      206.53      151.78      3.58 o
  -1   3   3      478.98      430.08      5.30 o
   0   3   3      886.85      842.24      9.55 o
   1   3   3      248.88      217.65      3.94 o
   2   3   3     1529.03     1548.28     17.28 o
   3   3   3     3338.10     3376.06     36.23 o
   4   3   3       34.62       27.58      3.48 o
   5   3   3     1195.69     1193.84     25.52 o
   6   3   3      478.47      448.74      8.97 o
   7   3   3      148.66      181.80     21.97 o
 -10   4   3        1.28       -8.76      6.40 o
  -9   4   3        0.00       -8.54      7.72 o
  -8   4   3        4.72        7.92      6.46 o
  -7   4   3       83.35       74.37      3.70 o
  -6   4   3      205.71      202.99      5.47 o
  -5   4   3     1126.10     1165.59     17.18 o
  -4   4   3        0.47        0.56      1.57 o
  -3   4   3       11.15       16.09      1.40 o
  -2   4   3     1172.64     1180.38     12.18 o
  -1   4   3     1353.12     1441.09     14.55 o
   0   4   3      994.86     1111.17     11.47 o
   1   4   3     2873.69     3001.14     31.83 o
   2   4   3       69.19       79.37      2.01 o
   3   4   3      583.13      591.05      9.90 o
   4   4   3        6.90        6.55      2.88 o
   5   4   3      188.08      194.70      6.71 o
   6   4   3       11.33       15.46      3.60 o
   7   4   3       15.74        7.16     10.35 o
 -10   5   3      390.63      391.05     19.23 o
  -9   5   3        0.72       -4.61      4.32 o
  -8   5   3      713.59      696.18     12.90 o
  -7   5   3      219.94      198.19      5.75 o
  -6   5   3       11.13        6.28      2.45 o
  -5   5   3      147.75      143.96      3.10 o
  -4   5   3        1.48       -0.15      1.27 o
  -3   5   3      225.80      267.83      3.57 o
  -2   5   3       10.96       12.83      0.95 o
  -1   5   3     1080.80     1111.90     12.46 o
   0   5   3     1272.71     1289.81     14.35 o
   1   5   3       35.21       39.47      2.11 o
   2   5   3      469.95      496.22      7.87 o
   3   5   3     1096.51     1077.48     17.96 o
   4   5   3        0.03        3.01      1.86 o
   5   5   3     1219.77     1208.66     32.98 o
   6   5   3       82.40       96.52      6.32 o
   7   5   3        2.39        8.54      7.47 o
 -10   6   3       62.84       79.70     10.43 o
  -9   6   3       89.02       76.99      5.31 o
  -8   6   3        4.30        4.89      7.98 o
  -7   6   3       23.16       31.37      2.57 o
  -6   6   3        8.57        4.82      2.74 o
  -5   6   3      110.45      125.35      3.65 o
  -4   6   3       41.24       52.86      3.45 o
  -3   6   3        7.45       11.72      2.20 o
  -2   6   3       50.72       52.90      1.24 o
  -1   6   3      809.25      870.14     13.06 o
   0   6   3      273.09      255.21      7.86 o
   1   6   3      217.87      182.63      3.08 o
   2   6   3       20.45       21.57      1.98 o
   3   6   3      251.90      241.27      4.80 o
   4   6   3       32.72       31.30      2.09 o
   5   6   3       37.57       52.65      4.68 o
   6   6   3        0.03       -9.91      6.61 o
 -10   7   3       75.14       86.98     16.50 o
  -9   7   3       21.50       24.04      4.76 o
  -8   7   3      167.50      154.38      6.81 o
  -7   7   3        1.06        4.82      1.82 o
  -6   7   3       49.41       52.43      3.04 o
  -5   7   3      452.98      468.88      6.40 o
  -4   7   3      267.13      280.58      4.50 o
  -3   7   3      879.52      901.93      9.92 o
  -2   7   3     1095.03     1082.74     14.34 o
  -1   7   3      915.81     1029.02     15.37 o
   0   7   3      707.28      694.43     16.27 o
   1   7   3       80.85       88.58      4.65 o
   2   7   3      957.29      944.29     20.16 o
   3   7   3       15.48       16.76      3.37 o
   4   7   3      475.70      451.40     28.34 o
   5   7   3        8.81       14.23      5.16 o
 -10   8   3        6.59       11.78      5.80 o
  -9   8   3       26.94       40.99      6.05 o
  -8   8   3        4.51        8.05      3.09 o
  -7   8   3       13.59       17.30      3.71 o
  -6   8   3       49.42       48.97      2.52 o
  -5   8   3      108.67      118.88      3.50 o
  -4   8   3      313.01      329.01      6.80 o
  -3   8   3        1.70        2.91      1.19 o
  -2   8   3       14.33       13.13      2.65 o
  -1   8   3      339.18      320.44      6.60 o
   0   8   3     1156.20     1206.77     20.75 o
   1   8   3      368.08      362.69     18.02 o
   2   8   3        8.51       12.82      3.49 o
   3   8   3      313.13      286.17      7.45 o
   4   8   3       24.49       29.27      3.27 o
   5   8   3       19.41       22.12      5.60 o
  -9   9   3       20.63       23.92      6.74 o
  -8   9   3        2.33        9.31      7.00 o
  -7   9   3       25.97       28.98      2.93 o
  -6   9   3        8.43       15.37      2.39 o
  -5   9   3      521.53      524.48     15.01 o
  -4   9   3      219.59      218.34      5.63 o
  -3   9   3     1084.07     1138.01     28.27 o
  -2   9   3        3.35        5.23      3.23 o
  -1   9   3      501.61      478.23      8.96 o
   0   9   3      486.81      477.27      9.19 o
   1   9   3       39.83       53.07      5.90 o
   2   9   3      441.03      450.98     16.40 o
   3   9   3      290.94      302.22      7.87 o
   4   9   3      329.06      339.02     12.68 o
  -9  10   3       16.22       29.74      6.24 o
  -8  10   3        9.48        2.50      4.81 o
  -7  10   3       56.74       44.85      4.57 o
  -6  10   3       94.05       90.97      3.37 o
  -5  10   3      155.71      155.18      4.45 o
  -4  10   3        4.49        6.88      2.63 o
  -3  10   3        0.81       -1.77      3.17 o
  -2  10   3      166.44      157.23      8.42 o
  -1  10   3       13.30       17.89     11.53 o
   0  10   3       22.89       20.53      3.08 o
   1  10   3       17.13       24.12      3.85 o
   2  10   3        1.18        7.14      3.56 o
  -8  11   3        1.15        4.38      5.68 o
  -7  11   3        1.89       -3.18      3.08 o
  -6  11   3      211.09      210.51     11.78 o
  -5  11   3        6.06        4.95      5.19 o
  -4  11   3      117.42      108.47      6.99 o
  -3  11   3      195.26      199.23      8.16 o
  -2  11   3      102.77      114.97      4.69 o
  -1  11   3       44.45       39.69      6.82 o
   0  11   3      100.56       97.47      8.83 o
   1  11   3        9.19       19.78      3.57 o
   2  11   3      260.70      262.38     14.47 o
  -7  12   3        7.95        8.49      3.36 o
  -6  12   3        5.66       -1.46      4.44 o
  -5  12   3       24.43       17.26      4.75 o
  -4  12   3        5.12       11.99      5.57 o
  -3  12   3       52.98       45.53      4.36 o
  -2  12   3        9.84        4.69      5.37 o
  -1  12   3        9.15        8.57      4.58 o
   0  12   3       20.51       23.56      3.79 o
   1  12   3      187.12      209.08     14.09 o
  -6  13   3       62.96       53.87      9.65 o
  -5  13   3        5.75        6.75     10.94 o
  -4  13   3      105.68      109.36     10.99 o
  -3  13   3       30.78       36.20     32.45 o
  -2  13   3      187.85      200.63      9.93 o
  -1  13   3        0.98       -1.79      6.68 o
   1 -14   4      197.30      207.03     13.52 o
   2 -14   4        1.73        1.64      7.02 o
   3 -14   4       24.58       31.22      7.95 o
   4 -14   4      198.65      212.05      6.63 o
  -1 -13   4        2.53       -5.25      6.18 o
   0 -13   4        2.66        4.68      5.36 o
   2 -13   4       75.28       75.65      6.76 o
   3 -13   4        0.22        0.32      5.89 o
   4 -13   4       29.50       31.47      6.17 o
   5 -13   4       30.98       37.75      4.68 o
  -3 -12   4      148.30      144.60      8.81 o
  -2 -12   4       37.26       40.93     12.35 o
  -1 -12   4      256.69      252.76     11.59 o
   0 -12   4       28.96       27.51      5.47 o
   1 -12   4       45.79       39.34      2.29 o
   2 -12   4      258.98      273.88      5.35 o
   3 -12   4       13.35       16.21      3.46 o
   4 -12   4       91.31       99.03      6.17 o
   5 -12   4        0.01        7.28      3.58 o
   6 -12   4      107.23      121.15      7.06 o
  -4 -11   4        0.78       -1.20      5.55 o
  -3 -11   4       36.69       33.73      3.27 o
  -2 -11   4       11.14        9.14      2.84 o
  -1 -11   4       35.20       38.62      2.18 o
   0 -11   4        8.99        9.58      6.89 o
   1 -11   4        7.77        8.68      2.15 o
   2 -11   4       35.98       31.78      3.22 o
   3 -11   4      106.66      105.55      4.11 o
   4 -11   4      109.59      118.13      3.11 o
   5 -11   4       14.21       18.68      3.74 o
   6 -11   4        8.07        9.78      7.28 o
   7 -11   4       10.31       10.83      4.85 o
  -5 -10   4        2.57        3.92      9.65 o
  -4 -10   4      897.86      772.05     19.64 o
  -3 -10   4       20.62       21.82      2.94 o
  -2 -10   4      735.45      710.81      7.41 o
  -1 -10   4      130.52      132.36      2.71 o
   0 -10   4      334.03      344.02      5.21 o
   1 -10   4        0.58        0.25      2.00 o
   2 -10   4      419.46      437.77      7.42 o
   3 -10   4      149.55      149.10      3.11 o
   4 -10   4       56.58       52.75      2.65 o
   5 -10   4       29.07       25.19      2.18 o
   6 -10   4      187.78      188.59      8.73 o
   7 -10   4       27.10       18.16      6.98 o
   8 -10   4      163.57      177.79     27.11 o
  -6  -9   4       52.68       55.28      5.81 o
  -5  -9   4       23.69       15.41     16.61 o
  -4  -9   4        5.77       12.72      3.18 o
  -3  -9   4       47.44       42.72      3.43 o
  -2  -9   4        2.66        1.00      1.76 o
  -1  -9   4      139.30      120.09      2.82 o
   0  -9   4      385.95      375.36      5.58 o
   1  -9   4       29.71       30.24      1.61 o
   2  -9   4        0.53        2.80      1.33 o
   3  -9   4      102.48      117.95      2.78 o
   4  -9   4        4.34        1.30      2.71 o
   5  -9   4       17.16       17.86      3.27 o
   6  -9   4       27.28       37.68      3.83 o
   7  -9   4      123.58      113.62      9.27 o
   8  -9   4        1.52        8.92      5.28 o
  -6  -8   4      118.97      111.77     10.12 o
  -5  -8   4      210.76      209.57      7.73 o
  -4  -8   4      513.13      491.94      7.35 o
  -3  -8   4        1.39        3.54      1.65 o
  -2  -8   4     1971.39     1896.49     18.41 o
  -1  -8   4       21.50       28.56      3.44 o
   0  -8   4       35.55       36.84      3.12 o
   1  -8   4     1074.87     1103.50     12.16 o
   2  -8   4       16.39       20.51      2.84 o
   3  -8   4      377.67      375.47      6.46 o
   4  -8   4       30.60       33.32      2.11 o
   5  -8   4      129.34      135.69      5.69 o
   6  -8   4      640.30      638.31     17.31 o
   7  -8   4        1.37       -0.76      3.02 o
   8  -8   4      193.62      203.60     10.81 o
  -7  -7   4       12.01       12.67     10.30 o
  -6  -7   4       84.53       72.59      8.11 o
  -5  -7   4       94.08       81.68      6.01 o
  -4  -7   4        0.04       -3.01      2.01 o
  -3  -7   4       31.80       39.35      2.21 o
  -2  -7   4        7.86        8.70      1.86 o
  -1  -7   4      322.99      307.13      4.39 o
   0  -7   4      213.83      243.15      3.56 o
   1  -7   4        0.04        0.58      1.76 o
   2  -7   4        6.72       11.09      1.91 o
   3  -7   4       48.54       54.47      2.18 o
   4  -7   4       29.46       34.23      4.42 o
   5  -7   4        6.86        3.56      2.06 o
   6  -7   4        3.16        3.36      3.03 o
   7  -7   4        2.12        0.55      3.26 o
   8  -7   4       46.61       64.17     12.48 o
  -8  -6   4       26.28       24.81     19.29 o
  -7  -6   4      382.15      374.15     10.35 o
  -6  -6   4      424.55      411.83      8.81 o
  -5  -6   4      174.52      166.82      4.42 o
  -4  -6   4      915.07      908.82     12.72 o
  -3  -6   4        0.07        1.57      2.36 o
  -2  -6   4      185.65      202.70      3.03 o
  -1  -6   4       65.95       70.99      2.50 o
   0  -6   4      620.40      614.51      6.79 o
   1  -6   4     2232.69     2307.21     21.87 o
   2  -6   4     1287.16     1301.45     14.07 o
   3  -6   4      842.39      842.98     14.03 o
   4  -6   4        0.73        1.62      2.36 o
   5  -6   4     1445.05     1508.95     31.28 o
   6  -6   4       37.83       42.96      3.80 o
   7  -6   4        7.57       14.80      5.53 o
   8  -6   4      425.84      442.56     15.81 o
  -8  -5   4       58.99       78.37     19.01 o
  -7  -5   4      204.75      192.06      6.91 o
  -6  -5   4       20.34       26.71      9.30 o
  -5  -5   4       24.15       28.57      4.88 o
  -4  -5   4        1.60       -1.14      2.04 o
  -3  -5   4       17.15        8.08      2.50 o
  -2  -5   4     1742.31     1836.52     18.71 o
  -1  -5   4        0.87        1.78      1.54 o
   0  -5   4      222.36      210.67      2.87 o
   1  -5   4      137.17      145.94      3.01 o
   2  -5   4     3125.64     3352.71     42.59 o
   3  -5   4       24.47       25.78      3.77 o
   4  -5   4      774.25      790.79     17.62 o
   5  -5   4        1.50        7.97      2.71 o
   6  -5   4       25.72       30.13      4.47 o
   7  -5   4       91.10       67.85      8.64 o
   8  -5   4       29.27       40.03      8.54 o
   9  -5   4       11.91       14.49      6.56 o
  -8  -4   4       14.50       19.02      5.47 o
  -7  -4   4      348.27      364.22      9.74 o
  -6  -4   4       97.21      100.83      4.07 o
  -5  -4   4      621.01      616.33     10.73 o
  -4  -4   4      987.67     1103.02     14.81 o
  -3  -4   4      451.23      505.50      7.65 o
  -2  -4   4        2.17       -0.43      0.88 o
  -1  -4   4      106.78       95.64      1.75 o
   0  -4   4     1124.61      996.98      9.38 o
   1  -4   4      165.04      198.97      3.71 o
   2  -4   4      373.07      378.80      5.55 o
   3  -4   4     1079.67     1125.29     14.87 o
   4  -4   4      146.89      149.16      4.56 o
   5  -4   4     1457.62     1491.16     36.63 o
   6  -4   4      627.56      609.09     11.61 o
   7  -4   4       20.25       29.53      4.31 o
   8  -4   4      111.28      118.66      8.12 o
   9  -4   4        0.22       -7.96      6.28 o
  -9  -3   4       46.07       59.79      9.14 o
  -8  -3   4       79.38       79.03     10.77 o
  -7  -3   4      135.70      122.29      6.53 o
  -6  -3   4       67.00       63.55      5.80 o
  -5  -3   4        1.13        3.26      2.56 o
  -4  -3   4       38.38       50.26      2.47 o
  -3  -3   4      267.82      291.98      4.41 o
  -2  -3   4       17.37       23.52      2.75 o
  -1  -3   4     3337.75     3471.08     31.76 o
   0  -3   4     4991.81     4981.96     65.91 o
   1  -3   4      126.09      127.78      3.19 o
   2  -3   4      266.61      288.37      7.28 o
   3  -3   4       14.43       15.04      3.10 o
   4  -3   4      220.47      242.03      8.97 o
   5  -3   4        4.26        6.52      2.13 o
   6  -3   4       31.31       37.79      3.18 o
   7  -3   4        7.58       14.98      6.03 o
   8  -3   4        4.23        5.33      6.80 o
  -9  -2   4        0.36       -6.75     13.21 o
  -8  -2   4      859.86      852.92     17.52 o
  -7  -2   4      225.33      221.91      5.17 o
  -6  -2   4      604.41      552.18      8.60 o
  -5  -2   4     1677.99     1688.54     21.17 o
  -4  -2   4      268.05      326.23      5.46 o
  -3  -2   4      359.38      373.17      5.81 o
  -2  -2   4      579.99      528.37      5.74 o
  -1  -2   4      476.19      440.55      4.92 o
   0  -2   4     3563.77     3381.37     37.32 o
   1  -2   4       15.59       16.46      1.76 o
   2  -2   4      442.49      546.04     10.04 o
   3  -2   4      593.90      634.42      8.49 o
   4  -2   4       64.28       83.80      4.14 o
   5  -2   4      926.32      894.29     14.79 o
   6  -2   4        0.56        2.16      2.36 o
   7  -2   4      584.01      588.66     11.59 o
   8  -2   4       30.22       40.54      6.42 o
  -9  -1   4       19.79       29.73     19.20 o
  -8  -1   4        0.04        2.99      3.83 o
  -7  -1   4      345.39      346.17     10.91 o
  -6  -1   4      149.21      132.17      3.77 o
  -5  -1   4       88.72       88.30      2.96 o
  -4  -1   4       12.27       11.48      2.22 o
  -3  -1   4       84.12       95.45      2.03 o
  -2  -1   4     2585.52     2809.14     25.84 o
  -1  -1   4     2329.55     2494.91     23.05 o
   0  -1   4      122.19      148.02      2.86 o
   1  -1   4        0.02       -1.45      1.20 o
   2  -1   4      560.44      638.59     10.83 o
   3  -1   4       66.95       47.15      3.55 o
   4  -1   4        5.65        2.38      2.44 o
   5  -1   4      293.83      294.09      6.09 o
   6  -1   4       36.84       36.35      3.09 o
   7  -1   4      158.69      153.02      8.90 o
   8  -1   4       33.33       61.19      7.00 o
 -10   0   4      169.98      167.39     12.88 o
  -9   0   4      223.85      212.71      6.88 o
  -8   0   4      334.94      314.40      9.15 o
  -7   0   4      402.67      395.01      9.61 o
  -6   0   4     1709.46     1787.73     22.81 o
  -5   0   4     2038.99     2105.14     25.93 o
  -4   0   4      901.00      950.86     12.53 o
  -3   0   4      551.39      518.03      6.67 o
  -2   0   4      637.86      549.20      5.45 o
  -1   0   4     6920.28     5992.40     50.79 o
   0   0   4      950.27      866.04     10.79 o
   1   0   4     1080.15     1289.92     19.14 o
   2   0   4      167.35      186.14      6.39 o
   3   0   4       13.73       26.96      1.99 o
   4   0   4     1437.44     1489.51     19.33 o
   5   0   4      149.63      167.83      5.81 o
   6   0   4      545.02      575.26     12.99 o
   7   0   4      384.30      390.30      8.92 o
   8   0   4       28.17       12.97      8.34 o
 -10   1   4        1.90      -10.17      6.78 o
  -9   1   4       91.45       93.50     12.09 o
  -8   1   4       90.15       84.96      6.08 o
  -7   1   4       17.06       16.79      2.64 o
  -6   1   4      166.59      166.19      6.51 o
  -5   1   4        5.59        4.36      2.91 o
  -4   1   4        9.88       21.74      4.26 o
  -3   1   4     1144.87     1161.49     13.23 o
  -2   1   4     5677.81     5585.04     47.44 o
  -1   1   4       33.42       32.74      1.51 o
   0   1   4     1814.63     1824.00     23.41 o
   1   1   4      102.31      128.28      2.69 o
   2   1   4      224.41      272.10      3.63 o
   3   1   4        3.41        2.47      2.21 o
   4   1   4      517.84      519.72      8.34 o
   5   1   4        1.08        8.62      2.37 o
   6   1   4       12.30        8.56      5.65 o
   7   1   4        1.04        1.74      5.90 o
   8   1   4       38.81       52.32     13.29 o
 -10   2   4      142.94      132.31      6.24 o
  -9   2   4       60.64       55.26      5.41 o
  -8   2   4      345.36      341.34      7.22 o
  -7   2   4        2.20       -0.02      2.59 o
  -6   2   4      617.39      609.16     10.50 o
  -5   2   4       10.22       14.58      1.88 o
  -4   2   4      508.89      546.63      9.24 o
  -3   2   4      667.77      527.55      6.58 o
  -2   2   4      557.94      667.33      5.77 o
  -1   2   4     1112.61     1007.77      9.85 o
   0   2   4      362.31      381.63      5.66 o
   1   2   4        3.56       -1.44      2.32 o
   2   2   4      835.70      822.71     12.47 o
   3   2   4       27.62       31.95      2.25 o
   4   2   4     2041.15     2079.27     30.80 o
   5   2   4      583.00      582.38     12.14 o
   6   2   4      346.15      341.86      7.83 o
   7   2   4       29.35       29.97      3.74 o
 -10   3   4       32.34       36.62      5.42 o
  -9   3   4       25.40       26.46      7.95 o
  -8   3   4      131.29      137.21      5.36 o
  -7   3   4      865.16      848.73     15.74 o
  -6   3   4       96.82      109.41      4.25 o
  -5   3   4        2.07        9.52      2.25 o
  -4   3   4        4.99        8.11      1.89 o
  -3   3   4       27.75       38.33      1.46 o
  -2   3   4     2383.92     2475.44     21.68 o
  -1   3   4       84.27       87.38      1.89 o
   0   3   4      230.60      301.98      4.63 o
   1   3   4       52.73       36.13      2.18 o
   2   3   4       31.67       38.77      2.83 o
   3   3   4        8.09       16.20      4.05 o
   4   3   4      818.48      816.39     19.40 o
   5   3   4        0.12       13.29      2.92 o
   6   3   4       15.88       24.74      5.51 o
   7   3   4       20.65       13.85      8.83 o
 -10   4   4        0.60        1.55     19.89 o
  -9   4   4      177.22      185.72      7.54 o
  -8   4   4       72.23       72.50      6.29 o
  -7   4   4      548.83      549.80     10.35 o
  -6   4   4     1264.50     1308.55     19.51 o
  -5   4   4        6.17        6.73      2.28 o
  -4   4   4     5211.58     5163.22     51.21 o
  -3   4   4        0.83        8.66      1.32 o
  -2   4   4      323.52      384.32      4.52 o
  -1   4   4     1513.69     1537.80     15.72 o
   0   4   4      135.06      145.52      2.47 o
   1   4   4     1473.28     1498.62     16.78 o
   2   4   4      488.76      482.35      6.83 o
   3   4   4      495.21      480.94      6.81 o
   4   4   4     1257.68     1235.78     25.60 o
   5   4   4        7.52        5.00      5.25 o
   6   4   4       50.29       42.22     11.21 o
   7   4   4        2.06       -1.96      7.30 o
 -10   5   4        4.50       -1.43      4.97 o
  -9   5   4       17.96        4.25      4.07 o
  -8   5   4       77.22       70.91      5.19 o
  -7   5   4      180.32      178.88      7.94 o
  -6   5   4        0.01        1.82      3.18 o
  -5   5   4        1.12        1.93      1.31 o
  -4   5   4        4.51        7.59      1.31 o
  -3   5   4      127.50      108.46      2.34 o
  -2   5   4       82.32       81.25      2.53 o
  -1   5   4     2000.31     2035.63     19.05 o
   0   5   4      629.64      698.71      7.82 o
   1   5   4        2.63        7.12      2.10 o
   2   5   4      217.30      233.81      3.98 o
   3   5   4      343.83      360.45      5.58 o
   4   5   4       98.19       93.87      6.91 o
   5   5   4        0.18        5.53      2.68 o
 -10   6   4       18.24        2.13      5.98 o
  -9   6   4      342.22      301.83      8.50 o
  -8   6   4      233.49      246.97      6.44 o
  -7   6   4      245.05      247.71      4.76 o
  -6   6   4        8.22        5.89      1.82 o
  -5   6   4      114.12      130.78      4.57 o
  -4   6   4        2.03        3.97      1.30 o
  -3   6   4        0.01        4.06      1.56 o
  -2   6   4      678.11      659.01      6.94 o
  -1   6   4      253.39      250.55      3.58 o
   0   6   4      296.73      288.49      4.23 o
   1   6   4     1148.79     1163.73     12.47 o
   2   6   4      109.99      115.09      2.59 o
   3   6   4      143.96      155.67      4.39 o
   4   6   4      133.27      127.59      8.55 o
   5   6   4       84.53      102.38      8.85 o
   6   6   4       26.92       45.44      7.90 o
 -10   7   4        1.74       -2.27     12.43 o
  -9   7   4       44.13       41.06      7.06 o
  -8   7   4        0.92        7.06      4.89 o
  -7   7   4       46.42       54.24      2.71 o
  -6   7   4      582.25      592.98      7.98 o
  -5   7   4       59.81       70.83      4.88 o
  -4   7   4        0.18       -1.99      1.50 o
  -3   7   4      100.90      113.10      2.12 o
  -2   7   4      200.55      193.72      3.63 o
  -1   7   4       80.45       82.61      4.85 o
   0   7   4        8.45        7.66      3.22 o
   1   7   4       27.40       28.08      2.04 o
   2   7   4       38.67       29.98      1.79 o
   3   7   4        9.02       10.10      2.00 o
   4   7   4        1.70       -2.27      6.06 o
   5   7   4        1.18        4.70      5.41 o
  -9   8   4        0.34        7.20      5.15 o
  -8   8   4       68.19       68.90      4.53 o
  -7   8   4      540.11      541.11      7.78 o
  -6   8   4        0.31        2.84      2.16 o
  -5   8   4       40.03       40.66      3.30 o
  -4   8   4      493.51      504.28      6.47 o
  -3   8   4        2.63        6.34      2.69 o
  -2   8   4     1792.61     1747.60     24.73 o
  -1   8   4      703.00      703.99     11.68 o
   0   8   4      109.13      116.14      6.21 o
   1   8   4      337.91      325.38     18.31 o
   2   8   4      165.91      164.13      9.00 o
   3   8   4      208.79      187.58     16.13 o
   4   8   4       37.03       33.12      5.14 o
  -9   9   4       37.01       43.98      3.98 o
  -8   9   4      169.15      168.22      7.78 o
  -7   9   4        7.82        6.75      1.99 o
  -6   9   4      118.87      107.15      4.62 o
  -5   9   4        1.09        3.46      3.48 o
  -4   9   4       10.93       12.79      3.30 o
  -3   9   4       51.08       52.01      3.18 o
  -2   9   4      261.72      261.29      5.90 o
  -1   9   4       99.90      105.94      3.88 o
   0   9   4       84.01       68.99      4.57 o
   1   9   4       68.87       75.51      6.39 o
   2   9   4      239.58      236.53     11.30 o
   3   9   4       42.16       47.19      4.02 o
   4   9   4      425.84      447.24     15.74 o
  -9  10   4        9.60        0.30      3.80 o
  -8  10   4       77.39       87.88      6.40 o
  -7  10   4       48.23       53.04      3.57 o
  -6  10   4       15.89       14.36      1.79 o
  -5  10   4       45.61       43.02      2.36 o
  -4  10   4      672.74      634.84     13.55 o
  -3  10   4        2.89        6.10      7.63 o
  -2  10   4      229.85      229.49      7.78 o
  -1  10   4       48.20       56.02      8.24 o
   0  10   4      624.49      626.43     13.18 o
   1  10   4        0.07        3.65      6.43 o
   2  10   4      206.93      214.73     11.18 o
  -8  11   4       14.56       12.25      6.26 o
  -7  11   4      188.28      180.49      9.82 o
  -6  11   4      158.00      163.76      4.64 o
  -5  11   4        1.45        2.41      1.43 o
  -4  11   4        7.29        0.40      4.69 o
  -3  11   4       26.26       28.32      4.44 o
  -2  11   4        8.03        6.62      8.52 o
  -1  11   4      255.40      270.96      7.73 o
   0  11   4      204.42      200.82      9.73 o
   1  11   4       14.80       18.04      3.82 o
   2  11   4       10.20       10.42      7.06 o
  -7  12   4       18.93       14.74      4.54 o
  -6  12   4       43.23       41.91      6.11 o
  -5  12   4       74.40       83.48      5.56 o
  -4  12   4      238.57      218.95      8.97 o
  -3  12   4      338.65      345.28     21.72 o
  -2  12   4      120.30      126.44     23.59 o
  -1  12   4       76.49       86.11      7.05 o
   0  12   4       47.28       48.12      4.13 o
  -6  13   4       16.05       37.85     11.56 o
  -5  13   4        5.16       29.11     25.80 o
  -4  13   4        4.46       -1.28      6.70 o
  -3  13   4       29.72       25.38      4.44 o
  -2  13   4       73.86      110.84     16.27 o
   1 -14   5        7.59       28.92      7.81 o
   2 -14   5        5.30       12.63      8.17 o
   3 -14   5       28.53       26.89      9.26 o
  -1 -13   5       45.81       45.86     10.43 o
   0 -13   5      236.77      239.84      6.73 o
   1 -13   5      164.42      171.09      6.40 o
   2 -13   5      226.88      247.72      8.32 o
   3 -13   5        4.09       12.81     12.60 o
   4 -13   5        8.96        3.61      5.22 o
   5 -13   5      422.48      450.26     13.29 o
  -3 -12   5       18.19       29.29      6.08 o
  -2 -12   5       11.18       21.61      5.51 o
  -1 -12   5       34.17       35.09      4.86 o
   0 -12   5        4.85        2.96      4.37 o
   1 -12   5      191.86      179.20      5.22 o
   2 -12   5      103.48      114.22      6.75 o
   3 -12   5       33.73       28.63      2.74 o
   4 -12   5        3.15        7.04      2.88 o
   5 -12   5       14.58       22.59      4.52 o
   6 -12   5       34.86       40.01      5.08 o
  -4 -11   5        4.75       16.24      7.91 o
  -3 -11   5      442.17      423.44     18.25 o
  -2 -11   5      153.95      147.40      5.00 o
  -1 -11   5       16.84       19.20      5.13 o
   0 -11   5      700.98      736.53      9.66 o
   1 -11   5       22.51       24.19      1.75 o
   2 -11   5      478.75      475.00      6.63 o
   3 -11   5       53.29       64.24      2.82 o
   4 -11   5       84.73       76.29      2.95 o
   5 -11   5       34.16       26.99      6.01 o
   6 -11   5      115.64      120.38      5.88 o
   7 -11   5      153.13      154.51     12.03 o
  -5 -10   5        0.61        9.64      7.62 o
  -4 -10   5       13.31        6.75      3.33 o
  -3 -10   5      401.36      365.04      6.76 o
  -2 -10   5      517.93      526.06      5.96 o
  -1 -10   5        5.84        2.94      1.61 o
   0 -10   5        3.13        5.69      1.50 o
   1 -10   5       45.07       45.16      3.02 o
   2 -10   5      159.07      155.00      3.14 o
   3 -10   5        2.50        0.47      1.61 o
   4 -10   5       42.33       39.41      2.53 o
   5 -10   5        5.55        8.71      7.69 o
   6 -10   5        1.07       -5.37      3.58 o
   7 -10   5        0.58        7.14      4.88 o
  -6  -9   5      129.26      128.08      8.06 o
  -5  -9   5      431.76      409.81     12.89 o
  -4  -9   5       27.82       27.51      3.38 o
  -3  -9   5      453.48      464.31      6.52 o
  -2  -9   5       34.57       38.61      2.48 o
  -1  -9   5      397.42      403.23      6.44 o
   0  -9   5     3508.29     3428.71     35.33 o
   1  -9   5      100.15      104.63      2.65 o
   2  -9   5       87.01       90.14      3.02 o
   3  -9   5       25.77       44.41      3.11 o
   4  -9   5      385.31      388.70      6.42 o
   5  -9   5       56.97       58.70      3.70 o
   6  -9   5       64.32       75.00      5.79 o
   7  -9   5      427.52      425.99     26.24 o
   8  -9   5       48.96       41.84      5.41 o
  -6  -8   5       11.70        5.48      7.92 o
  -5  -8   5        9.24        8.22      3.18 o
  -4  -8   5       64.97       59.19      2.47 o
  -3  -8   5        1.45        2.86      2.22 o
  -2  -8   5        5.32        4.19      1.68 o
  -1  -8   5      143.15      134.28      2.88 o
   0  -8   5        6.90       11.42      2.14 o
   1  -8   5       52.99       57.58      2.02 o
   2  -8   5       31.91       30.70      2.28 o
   3  -8   5      621.57      588.26      8.39 o
   4  -8   5      384.54      360.62     13.09 o
   5  -8   5       24.53       16.36      6.01 o
   6  -8   5        8.75       17.14      4.67 o
   7  -8   5      137.11      135.85      6.03 o
   8  -8   5        0.11       -2.47      4.73 o
  -7  -7   5       13.01        4.30      5.30 o
  -6  -7   5      217.46      216.65      7.22 o
  -5  -7   5      689.90      683.03     12.77 o
  -4  -7   5       85.99       80.73      2.68 o
  -3  -7   5     1558.19     1489.84     16.17 o
  -2  -7   5        8.74        8.73      2.34 o
  -1  -7   5     1244.55     1245.93     12.75 o
   0  -7   5       69.08       63.52      2.72 o
   1  -7   5      312.85      338.93      4.63 o
   2  -7   5      727.03      758.36      8.56 o
   3  -7   5       52.04       43.80      3.84 o
   4  -7   5      540.51      526.60      8.78 o
   5  -7   5      561.87      552.20     12.50 o
   6  -7   5       78.19       79.26      4.25 o
   7  -7   5      479.41      442.01     11.44 o
   8  -7   5       14.25        4.50      5.22 o
  -8  -6   5       38.89       44.29      5.66 o
  -7  -6   5       19.76       18.19      8.75 o
  -6  -6   5       17.05       17.28      2.97 o
  -5  -6   5        0.04       -2.74      2.52 o
  -4  -6   5       16.16       26.49      3.20 o
  -3  -6   5       79.71       78.68      2.50 o
  -2  -6   5      147.14      140.56      2.51 o
  -1  -6   5        6.27        5.22      2.13 o
   0  -6   5       20.25       19.82      2.11 o
   1  -6   5       11.44       13.30      1.74 o
   2  -6   5      266.84      255.02      5.17 o
   3  -6   5      236.77      231.21      4.91 o
   4  -6   5       36.50       42.01      3.23 o
   5  -6   5       15.44       11.20      3.09 o
   6  -6   5        1.86       -3.32      3.18 o
   7  -6   5      112.49      108.50      7.28 o
   8  -6   5       26.09       29.70      4.15 o
  -8  -5   5       19.81       36.79     12.97 o
  -7  -5   5       59.74       64.95      4.31 o
  -6  -5   5      698.52      681.06     10.97 o
  -5  -5   5     1323.94     1273.56     17.34 o
  -4  -5   5      144.18      146.83      4.00 o
  -3  -5   5      320.99      302.90      5.30 o
  -2  -5   5      186.90      204.85      3.11 o
  -1  -5   5      460.00      442.11      5.33 o
   0  -5   5      159.53      167.15      2.59 o
   1  -5   5      882.41      876.06     14.19 o
   2  -5   5       69.94       56.61      3.69 o
   3  -5   5       79.91       85.94      3.98 o
   4  -5   5      853.57      846.59     17.00 o
   5  -5   5     2041.98     2021.63     39.66 o
   6  -5   5       67.28       74.43      6.22 o
   7  -5   5       53.54       62.34     10.86 o
   8  -5   5      110.59       97.06      5.98 o
  -8  -4   5       30.48       25.26      6.42 o
  -7  -4   5        0.67        8.82      7.00 o
  -6  -4   5        3.38        2.91      3.71 o
  -5  -4   5        3.89       -3.43      3.48 o
  -4  -4   5       48.06       58.18      3.66 o
  -3  -4   5      124.53      137.48      4.06 o
  -2  -4   5      683.81      750.39      7.47 o
  -1  -4   5      125.86      130.34      2.40 o
   0  -4   5        0.03        0.83      1.12 o
   1  -4   5      271.70      310.30      4.56 o
   2  -4   5       70.68       66.45      2.65 o
   3  -4   5       26.19       33.91      2.44 o
   4  -4   5        2.56        3.17      2.54 o
   5  -4   5        1.28        3.61      3.54 o
   6  -4   5      205.36      199.37      4.91 o
   7  -4   5       69.10       77.44      5.36 o
   8  -4   5      347.87      355.82     12.90 o
  -9  -3   5       58.06       61.68      6.00 o
  -8  -3   5       73.34       65.49      7.84 o
  -7  -3   5        1.85       -1.39      2.92 o
  -6  -3   5     1240.32     1248.29     21.55 o
  -5  -3   5      248.16      257.33      5.48 o
  -4  -3   5     1359.18     1288.60     15.11 o
  -3  -3   5       76.44       66.16      1.84 o
  -2  -3   5     2001.72     1954.65     17.51 o
  -1  -3   5      343.22      310.09      4.31 o
   0  -3   5       14.49       22.39      3.00 o
   1  -3   5      414.25      401.12      7.89 o
   2  -3   5      170.41      170.63      3.48 o
   3  -3   5        2.54        2.79      2.31 o
   4  -3   5      104.33       97.53      3.26 o
   5  -3   5      123.32      129.95      4.24 o
   6  -3   5      341.27      310.38     11.19 o
   7  -3   5      172.61      173.11      9.04 o
   8  -3   5       73.12       96.59      8.01 o
  -9  -2   5       36.44       40.00      6.71 o
  -8  -2   5      126.11      127.57      6.56 o
  -7  -2   5        2.81       -2.55      3.04 o
  -6  -2   5       11.80       13.66      3.90 o
  -5  -2   5       61.94       64.08      2.95 o
  -4  -2   5      258.24      286.90      6.46 o
  -3  -2   5      873.99      960.43     10.51 o
  -2  -2   5     3139.28     3353.60     29.07 o
  -1  -2   5      592.58      641.22      9.57 o
   0  -2   5       42.10       53.10      1.64 o
   1  -2   5      887.48      940.43     19.81 o
   2  -2   5        0.01        2.44      1.51 o
   3  -2   5      429.91      463.49      6.53 o
   4  -2   5       60.96       60.63      4.48 o
   5  -2   5        8.76       13.24      2.94 o
   6  -2   5       27.63       27.90      8.25 o
   7  -2   5       42.22       27.04      5.79 o
   8  -2   5       16.16        4.96      7.23 o
  -9  -1   5      139.35      145.71     15.38 o
  -8  -1   5       76.49       75.85      6.88 o
  -7  -1   5      488.45      480.39      8.58 o
  -6  -1   5      266.46      246.36      6.59 o
  -5  -1   5     1843.80     1793.86     20.52 o
  -4  -1   5     3565.46     3489.81     37.57 o
  -3  -1   5      485.12      555.22      6.65 o
  -2  -1   5     1514.35     1494.32     14.46 o
  -1  -1   5      811.94      827.16      7.44 o
   0  -1   5      955.60     1151.23     12.95 o
   1  -1   5      430.71      525.00      7.26 o
   2  -1   5        0.45       -2.65      1.77 o
   3  -1   5      145.97      114.83      3.39 o
   4  -1   5      463.80      457.44      9.56 o
   5  -1   5      240.27      251.26      5.63 o
   6  -1   5      263.10      232.99      5.98 o
   7  -1   5      107.47       96.66      5.81 o
   8  -1   5      204.44      209.37     14.07 o
 -10   0   5      110.10      144.94     21.61 o
  -9   0   5      120.12      112.76      5.27 o
  -8   0   5      122.45      128.98      4.60 o
  -7   0   5      207.62      215.85      6.67 o
  -6   0   5       20.33       19.62      2.49 o
  -5   0   5       85.96       85.06      3.73 o
  -4   0   5       73.66       85.77      2.64 o
  -3   0   5      868.29      928.85      9.47 o
  -2   0   5       55.34       41.99      1.31 o
  -1   0   5     1909.65     1935.56     17.20 o
   1   0   5      137.12      144.51      2.71 o
   2   0   5       37.40       26.58      2.42 o
   3   0   5     1532.02     1664.30     34.47 o
   4   0   5      529.72      492.91      8.27 o
   5   0   5        8.98       11.67      2.27 o
   6   0   5      270.02      232.69      6.69 o
   7   0   5       54.62       55.14      4.29 o
   8   0   5        0.15        1.96      7.61 o
 -10   1   5       66.32       86.95     24.61 o
  -9   1   5      163.41      162.86      6.39 o
  -8   1   5      159.07      171.21      4.77 o
  -7   1   5     1358.81     1312.38     22.83 o
  -6   1   5      195.86      174.44      4.77 o
  -5   1   5      983.21     1046.80     14.14 o
  -4   1   5       55.76       59.82      2.14 o
  -3   1   5      315.85      362.93      4.07 o
  -2   1   5      516.95      451.74      4.52 o
  -1   1   5      890.52      921.40      9.48 o
   1   1   5      381.38      348.80      7.98 o
   2   1   5       21.20       34.78      1.64 o
   3   1   5     1556.40     1621.15     21.24 o
   4   1   5        0.29        2.55      2.38 o
   5   1   5     1157.97     1160.45     16.32 o
   6   1   5       22.05       27.74      3.04 o
   7   1   5      231.05      259.62      8.97 o
 -10   2   5       15.78       31.54     16.23 o
  -9   2   5       62.70       86.47      9.08 o
  -8   2   5        0.02       -4.45      5.80 o
  -7   2   5       49.17       55.86      4.86 o
  -6   2   5       42.13       48.91      3.21 o
  -5   2   5        4.47       13.18      3.19 o
  -4   2   5      145.99      146.99      3.79 o
  -3   2   5       35.92       50.33      1.95 o
  -2   2   5       14.11       10.64      1.08 o
  -1   2   5      516.85      486.77      5.46 o
   0   2   5       24.26       23.76      1.50 o
   1   2   5     3215.97     3547.01     56.54 o
   2   2   5      109.94      128.17      3.13 o
   3   2   5      521.33      526.10     12.09 o
   4   2   5        0.08       -1.21      2.29 o
   5   2   5        3.61        7.02      3.91 o
   6   2   5        0.06       -2.36      2.72 o
   7   2   5       45.43       51.50     15.72 o
 -10   3   5      116.67      132.28     17.89 o
  -9   3   5       84.70       78.82      4.83 o
  -8   3   5       65.18       75.18     10.51 o
  -7   3   5      784.84      735.72     11.39 o
  -6   3   5        0.12        7.59      6.43 o
  -5   3   5        2.82        4.79      2.36 o
  -4   3   5        1.61        3.75      1.51 o
  -3   3   5      412.76      458.94      5.80 o
  -2   3   5       11.64        7.14      1.60 o
  -1   3   5      784.26      787.09      8.17 o
   0   3   5      639.20      637.36      8.25 o
   1   3   5     1024.63     1108.75     14.33 o
   2   3   5      484.90      514.52      7.17 o
   3   3   5     1345.42     1325.48     15.83 o
   4   3   5      165.75      175.33      5.07 o
   5   3   5      201.01      234.18     10.29 o
   6   3   5       21.25        3.80      5.26 o
   7   3   5       54.93       62.32      9.55 o
 -10   4   5        1.29       -3.34     16.83 o
  -9   4   5        0.18       -4.26      6.49 o
  -8   4   5      140.32      134.85      4.90 o
  -7   4   5       13.77       10.24      2.71 o
  -6   4   5      202.84      200.97      4.94 o
  -5   4   5        2.17       10.22      3.22 o
  -4   4   5        1.36        3.31      1.27 o
  -3   4   5      611.13      593.30      7.70 o
  -2   4   5      231.11      271.80      3.66 o
  -1   4   5     1287.14     1335.88     14.05 o
   0   4   5       20.70       27.44      1.53 o
   1   4   5        8.85       22.81      1.80 o
   2   4   5       47.48       50.05      2.22 o
   3   4   5       63.07       59.52      2.48 o
   4   4   5       11.21        8.99      3.46 o
   5   4   5       82.41       83.47      5.50 o
   6   4   5        0.18       -6.09      8.84 o
 -10   5   5      253.75      268.28     10.42 o
  -9   5   5       47.18       42.16     11.36 o
  -8   5   5      310.15      314.90      7.59 o
  -7   5   5       28.18       30.97      4.98 o
  -6   5   5      265.53      238.20      4.35 o
  -5   5   5       48.97       32.54      1.99 o
  -4   5   5        0.16        7.06      1.93 o
  -3   5   5      879.75      794.94      8.55 o
  -2   5   5      222.79      262.11      3.83 o
  -1   5   5      127.36      135.68      2.52 o
   0   5   5      121.37      129.98      3.19 o
   1   5   5       57.92       61.94      3.09 o
   2   5   5      367.21      356.07      5.46 o
   3   5   5      330.91      350.17      5.67 o
   4   5   5      430.40      413.85      8.65 o
   5   5   5       32.48       28.68      4.26 o
   6   5   5        1.02      -10.24      7.24 o
 -10   6   5       17.66       17.83      6.19 o
  -9   6   5        3.15       -0.69      5.74 o
  -8   6   5       10.57        6.07      2.18 o
  -7   6   5      306.80      304.40      5.71 o
  -6   6   5        0.02        3.49      3.51 o
  -5   6   5        0.05        2.46      2.84 o
  -4   6   5      234.64      248.41      7.29 o
  -3   6   5       70.45       87.30      2.86 o
  -2   6   5      545.85      586.04      6.38 o
  -1   6   5      161.50      148.06      2.62 o
   0   6   5       44.55       56.89      3.22 o
   1   6   5        0.05        3.25      1.59 o
   2   6   5        7.43        8.86      2.76 o
   3   6   5       39.73       48.24      2.24 o
   4   6   5        0.47        2.32      4.08 o
   5   6   5        2.18       13.40      6.20 o
 -10   7   5        0.19       -6.39      4.26 o
  -9   7   5       16.05        0.97      7.71 o
  -8   7   5      637.88      623.54     17.61 o
  -7   7   5       24.85       27.62      4.81 o
  -6   7   5      339.77      329.86      7.49 o
  -5   7   5      100.45       95.04      3.44 o
  -4   7   5        9.20        6.69      3.26 o
  -3   7   5      468.62      445.30      5.45 o
  -2   7   5       26.52       29.84      1.85 o
  -1   7   5      546.93      502.42     22.41 o
   0   7   5      212.96      211.55      6.02 o
   1   7   5      224.00      216.00      6.67 o
   2   7   5      773.50      737.32     21.45 o
   3   7   5      302.99      293.90     14.75 o
   4   7   5      530.40      556.72     19.98 o
   5   7   5        3.07        1.37      5.60 o
  -9   8   5       11.39        9.49      3.93 o
  -8   8   5       24.70       26.08      3.99 o
  -7   8   5      279.94      281.85      8.13 o
  -6   8   5       93.69       99.11      2.87 o
  -5   8   5        0.96       -0.06      2.36 o
  -4   8   5        0.01        1.56      2.25 o
  -3   8   5       84.62       89.45      2.21 o
  -2   8   5        0.08        0.32      2.90 o
  -1   8   5       40.73       33.19      3.91 o
   0   8   5        4.71        0.96      4.06 o
   1   8   5       10.27        9.98      3.72 o
   2   8   5       74.44       75.79      8.30 o
   3   8   5       28.47       33.15      4.45 o
   4   8   5        5.10       19.65      5.07 o
  -9   9   5       62.61       55.99      8.13 o
  -8   9   5      220.63      206.89      9.22 o
  -7   9   5      101.28       98.58      3.20 o
  -6   9   5      660.14      647.00      9.18 o
  -5   9   5      103.59      106.75      3.35 o
  -4   9   5      549.71      515.69     13.76 o
  -3   9   5      419.87      402.07     12.78 o
  -2   9   5        0.34       -0.03      1.61 o
  -1   9   5      302.42      289.53      8.33 o
   0   9   5        3.44       -5.90      4.18 o
   1   9   5      166.04      181.50     10.15 o
   2   9   5      174.28      182.88     10.70 o
   3   9   5       59.89       60.07      4.69 o
  -9  10   5       33.99       56.65     10.65 o
  -8  10   5        3.17        0.82      3.78 o
  -7  10   5       73.37       65.80      6.28 o
  -6  10   5       16.19       21.88      5.97 o
  -5  10   5        5.76        5.87      2.43 o
  -4  10   5       80.61       87.60      5.79 o
  -3  10   5        1.89        3.91      6.61 o
  -2  10   5      205.17      202.90      6.67 o
  -1  10   5        5.16        7.64      2.04 o
   0  10   5       29.12       39.08      9.08 o
   1  10   5      100.79       86.13      8.20 o
   2  10   5       44.38       60.43      6.80 o
  -8  11   5      130.51      116.89      5.88 o
  -7  11   5      140.37      133.60     21.35 o
  -6  11   5       59.92       54.94      3.05 o
  -5  11   5        0.13       -0.06      4.26 o
  -4  11   5       12.89       14.39     18.55 o
  -3  11   5      184.79      163.07     16.11 o
  -2  11   5      121.18      126.13      8.82 o
  -1  11   5      221.09      226.66      6.90 o
   0  11   5        0.14        1.13      3.03 o
   1  11   5       37.69       32.77      5.68 o
  -7  12   5        0.91        6.84      5.99 o
  -6  12   5       22.41       23.91      3.02 o
  -5  12   5       18.74       19.85      6.58 o
  -4  12   5       33.94       22.99     17.62 o
  -3  12   5       74.51       75.78      4.57 o
  -2  12   5      112.61      113.14      7.38 o
  -1  12   5        0.08        9.28      5.11 o
  -5  13   5        8.71        4.58      7.83 o
  -4  13   5       36.49        8.67      8.74 o
  -3  13   5        5.98        3.10     11.95 o
  -1 -13   6       11.98       11.60      8.62 o
   0 -13   6        3.91       15.91     13.28 o
   1 -13   6       17.83        9.46      3.34 o
   2 -13   6        0.14        7.46      3.94 o
   3 -13   6        0.91       -0.37      5.17 o
   4 -13   6        0.00       -1.68      5.34 o
  -3 -12   6       49.37       43.63      4.66 o
  -2 -12   6      150.70      149.61     12.35 o
  -1 -12   6      143.51      158.42      4.89 o
   0 -12   6      307.72      299.49      7.41 o
   1 -12   6      152.47      166.05      5.51 o
   2 -12   6      295.60      289.61      9.20 o
   3 -12   6       79.08       85.85      5.36 o
   4 -12   6      371.56      379.34     15.06 o
   5 -12   6        3.93       -3.34      8.32 o
  -4 -11   6       46.31       58.90      6.33 o
  -3 -11   6        0.53        0.23      6.13 o
  -2 -11   6       56.80       59.19      5.84 o
  -1 -11   6        5.31        0.45      2.30 o
   0 -11   6      383.99      363.55      7.63 o
   1 -11   6       16.06       19.06      2.42 o
   2 -11   6        6.93        6.66      3.14 o
   3 -11   6       13.57       18.61      4.02 o
   4 -11   6        8.13       10.27      5.78 o
   5 -11   6       47.88       46.01      3.79 o
   6 -11   6       23.00       33.19      4.82 o
  -5 -10   6      123.64      126.09      6.25 o
  -4 -10   6      584.86      567.12     12.93 o
  -3 -10   6        0.12        3.16      3.39 o
  -2 -10   6      786.19      740.94     11.55 o
  -1 -10   6      474.46      465.11      7.09 o
   0 -10   6       32.44       33.38      3.39 o
   1 -10   6      521.32      519.75      7.11 o
   2 -10   6        7.92        8.17      1.71 o
   3 -10   6       30.15       26.12      2.11 o
   4 -10   6        0.30       -3.54      2.36 o
   5 -10   6      107.19      113.30      6.63 o
   6 -10   6       77.46       78.89      6.15 o
   7 -10   6       89.37      104.25      7.68 o
  -6  -9   6        6.17       -1.82      5.02 o
  -5  -9   6       38.72       43.41      4.12 o
  -4  -9   6      206.51      199.07      5.72 o
  -3  -9   6      134.59      139.15      3.25 o
  -2  -9   6      224.39      224.01      3.63 o
  -1  -9   6       82.32       84.63      2.49 o
   0  -9   6      233.45      225.92      4.45 o
   1  -9   6      278.76      273.16      5.71 o
   2  -9   6      785.03      758.26      9.87 o
   3  -9   6       11.14       12.68      4.76 o
   4  -9   6       14.19       14.90      2.31 o
   5  -9   6       36.21       34.62      3.96 o
   6  -9   6        8.14       -1.80      5.48 o
   7  -9   6        0.00        0.17      4.57 o
  -6  -8   6        0.52       -2.10      3.75 o
  -5  -8   6      225.69      220.71      7.47 o
  -4  -8   6      658.45      653.57     12.85 o
  -3  -8   6       34.03       41.31      2.01 o
  -2  -8   6      157.27      152.23      2.88 o
  -1  -8   6     1443.49     1452.83     14.85 o
   0  -8   6     1218.14     1247.51     13.95 o
   1  -8   6      683.78      657.28      7.79 o
   2  -8   6      537.17      495.46      6.47 o
   3  -8   6      217.42      232.93      6.75 o
   4  -8   6        0.02       -2.39      3.55 o
   5  -8   6        6.38        8.14      3.11 o
   6  -8   6      118.48      109.88      5.40 o
   7  -8   6       47.31       47.59      5.16 o
  -7  -7   6       34.56       30.55      6.07 o
  -6  -7   6        0.98        3.91      4.67 o
  -5  -7   6       19.59       22.66      4.57 o
  -4  -7   6       87.00       89.62      2.94 o
  -3  -7   6      103.18       87.89      2.54 o
  -2  -7   6       95.91       91.67      4.02 o
  -1  -7   6        0.08        1.28      1.68 o
   0  -7   6      766.01      752.38      8.42 o
   1  -7   6       95.78      104.99      2.56 o
   2  -7   6        9.64       10.56      2.49 o
   3  -7   6        0.10        5.58      4.60 o
   4  -7   6      193.64      174.50      4.94 o
   5  -7   6      348.22      350.99      8.43 o
   6  -7   6       93.70      100.76      5.55 o
   7  -7   6        3.31       15.85      4.26 o
   8  -7   6        1.33       -4.06      4.92 o
  -8  -6   6       44.60       64.78     15.26 o
  -7  -6   6      109.12      104.23      6.10 o
  -6  -6   6      329.69      341.43     13.80 o
  -5  -6   6      465.84      440.74      8.85 o
  -4  -6   6       15.45       13.86      4.68 o
  -3  -6   6        5.11        5.83      1.50 o
  -2  -6   6      730.67      739.40      8.84 o
  -1  -6   6        0.01        3.56      1.74 o
   0  -6   6     3703.09     3600.22     34.44 o
   1  -6   6      148.14      152.25      3.42 o
   2  -6   6      684.75      697.81      8.22 o
   3  -6   6      460.59      499.50     10.97 o
   4  -6   6       12.58        9.64      2.45 o
   5  -6   6      405.78      391.49      8.78 o
   6  -6   6      475.92      477.79     18.18 o
   7  -6   6       55.24       49.45      5.12 o
   8  -6   6        0.67       -9.36      6.24 o
  -8  -5   6      145.42      139.08      6.96 o
  -7  -5   6        6.81        1.99      4.06 o
  -6  -5   6       28.79       29.86      5.29 o
  -5  -5   6        3.92        2.45      2.48 o
  -4  -5   6      509.49      536.80     10.99 o
  -3  -5   6      454.53      460.81      6.06 o
  -2  -5   6      218.77      233.22      3.60 o
  -1  -5   6        0.02       -2.16      1.44 o
   0  -5   6      407.31      416.05      4.90 o
   1  -5   6       23.35       32.47      1.86 o
   2  -5   6      148.61      163.28      3.50 o
   3  -5   6        8.17       13.42      3.71 o
   4  -5   6      147.42      149.83      4.15 o
   5  -5   6        1.22        4.22      2.85 o
   6  -5   6        4.10        2.60      3.46 o
   7  -5   6      130.95      128.14     10.49 o
   8  -5   6       59.51       39.84      5.16 o
  -8  -4   6      322.21      308.41      9.79 o
  -7  -4   6      162.35      160.38      9.59 o
  -6  -4   6       90.85       81.37      6.82 o
  -5  -4   6      947.16      955.35     13.78 o
  -4  -4   6       10.44       21.21      3.76 o
  -3  -4   6      386.02      397.46      6.27 o
  -2  -4   6      408.34      424.28      6.23 o
  -1  -4   6     2200.50     2337.52     24.03 o
   0  -4   6      429.53      436.17      5.42 o
   1  -4   6        3.50        2.66      2.14 o
   2  -4   6       77.15       64.52      2.27 o
   3  -4   6       22.73       17.42      2.15 o
   4  -4   6     1312.69     1338.48     19.17 o
   5  -4   6     1148.73     1121.05     26.67 o
   6  -4   6       67.18       52.20      7.74 o
   7  -4   6      341.11      346.43      9.97 o
   8  -4   6       28.85       28.02      5.28 o
  -9  -3   6      148.90      133.98      6.83 o
  -8  -3   6        2.54        5.65      3.59 o
  -7  -3   6       58.28       50.07      3.88 o
  -6  -3   6       57.33       52.73      4.58 o
  -5  -3   6       76.62       76.39      3.69 o
  -4  -3   6      258.99      286.53      4.34 o
  -3  -3   6        1.98        1.42      2.03 o
  -2  -3   6     1678.25     1815.74     16.52 o
  -1  -3   6       97.88       97.72      2.77 o
   0  -3   6        2.51        4.80      1.30 o
   1  -3   6       23.99       25.39      2.95 o
   2  -3   6      834.76      864.13     11.09 o
   3  -3   6       18.03       29.36      2.79 o
   4  -3   6       31.87       30.63      2.71 o
   5  -3   6      299.81      300.41     10.00 o
   6  -3   6      466.68      430.13     19.24 o
   7  -3   6       86.65      118.12      7.82 o
   8  -3   6        5.97       24.11      5.28 o
  -9  -2   6      122.68      108.39     13.00 o
  -8  -2   6       54.76       57.78      5.30 o
  -7  -2   6      136.63      126.93      3.33 o
  -6  -2   6     1993.14     2063.30     23.77 o
  -5  -2   6      588.08      581.87      9.30 o
  -4  -2   6      458.70      478.42      6.24 o
  -3  -2   6     1673.55     1713.29     17.91 o
  -2  -2   6       89.69      100.01      2.21 o
  -1  -2   6      142.43      141.03      2.92 o
   0  -2   6      359.12      338.15      4.46 o
   1  -2   6      184.05      189.31      3.47 o
   2  -2   6      635.73      676.70     11.89 o
   3  -2   6        0.21        0.09      1.76 o
   4  -2   6      203.79      218.95      4.76 o
   5  -2   6     1118.33     1064.59     22.86 o
   6  -2   6      117.70      109.96      4.71 o
   7  -2   6      230.54      237.88     12.04 o
  -9  -1   6      329.00      309.19     11.74 o
  -8  -1   6        1.60       -4.68      6.79 o
  -7  -1   6      231.96      228.13      5.01 o
  -6  -1   6        2.70        1.17      2.29 o
  -5  -1   6      321.60      316.79      6.19 o
  -4  -1   6      171.70      182.43      4.45 o
  -3  -1   6      459.93      464.78      5.57 o
  -2  -1   6      180.56      223.15      3.33 o
  -1  -1   6        0.57        4.32      0.95 o
   0  -1   6        3.16        6.19      3.05 o
   1  -1   6        0.49        4.44      2.03 o
   2  -1   6      943.72      949.86     18.80 o
   3  -1   6        5.63        3.36      2.37 o
   4  -1   6       13.46       13.35      6.44 o
   5  -1   6        3.62       10.24      5.33 o
   6  -1   6       77.38       86.55      5.06 o
   7  -1   6        0.42        4.80     10.97 o
 -10   0   6       17.32        4.12     16.59 o
  -9   0   6       80.96       80.36      5.02 o
  -8   0   6      174.62      173.83      5.41 o
  -7   0   6       33.71       32.60      3.22 o
  -6   0   6     1582.81     1625.83     19.20 o
  -5   0   6      891.42      848.16     10.94 o
  -4   0   6     1262.83     1268.29     13.82 o
  -3   0   6     2756.36     2834.16     24.95 o
  -2   0   6      688.57      685.14      6.94 o
  -1   0   6      630.77      606.61      6.29 o
   0   0   6     1224.84     1294.80     13.90 o
   1   0   6      600.80      617.27      9.80 o
   2   0   6       69.65       56.39      4.33 o
   3   0   6       36.24       36.22      1.92 o
   4   0   6     1862.23     1857.44     31.84 o
   5   0   6        0.81       -3.55      2.37 o
   6   0   6      277.55      271.04      7.41 o
   7   0   6      138.37      151.12     12.67 o
 -10   1   6      204.96      208.98     11.13 o
  -9   1   6        2.59       -5.27      3.83 o
  -8   1   6       19.50       19.38      3.81 o
  -7   1   6      127.66      131.22      3.98 o
  -6   1   6        4.59       11.47      3.88 o
  -5   1   6      384.86      415.50      7.95 o
  -4   1   6       17.55       15.19      1.21 o
  -3   1   6      519.20      580.67      6.11 o
  -2   1   6      197.89      185.02      2.68 o
  -1   1   6       15.92       19.64      2.27 o
   0   1   6      104.31      122.65      2.57 o
   1   1   6       46.68       55.65      2.19 o
   2   1   6      136.47      143.38      4.59 o
   3   1   6      321.05      292.00      9.19 o
   4   1   6       37.49       37.18      3.90 o
   5   1   6      271.61      234.90      6.80 o
   6   1   6       18.89        0.51      5.19 o
   7   1   6      138.75      151.06      9.01 o
 -10   2   6        4.90        3.21      7.29 o
  -9   2   6      421.12      404.78     10.65 o
  -8   2   6       64.75       68.64      4.11 o
  -7   2   6      525.77      501.33     11.58 o
  -6   2   6      780.56      766.60      9.61 o
  -5   2   6      206.10      204.29      3.73 o
  -4   2   6      775.96      717.29      7.78 o
  -3   2   6      127.56      115.63      2.06 o
  -2   2   6        2.64       10.65      1.68 o
  -1   2   6     3575.28     3474.10     32.17 o
   0   2   6       95.64       87.29      2.29 o
   1   2   6      244.90      222.63      5.51 o
   2   2   6      892.87      892.47     12.06 o
   3   2   6       54.59       58.35      2.91 o
   4   2   6     1025.39      993.38     14.76 o
   5   2   6        0.37        1.04      3.85 o
   6   2   6      344.67      296.93     15.14 o
 -10   3   6       57.00       37.25      7.03 o
  -9   3   6        1.62       -4.79      3.20 o
  -8   3   6       75.73       67.77      4.86 o
  -7   3   6        7.45        7.25      3.37 o
  -6   3   6        0.09        0.34      1.81 o
  -5   3   6       49.45       59.16      2.68 o
  -4   3   6      978.06      957.91     14.50 o
  -3   3   6        5.30        0.18      1.24 o
  -2   3   6      137.94      163.46      3.28 o
  -1   3   6        5.09       11.86      1.25 o
   0   3   6     2410.24     2462.91     33.36 o
   1   3   6        4.09        4.22      1.64 o
   2   3   6        3.51        3.06      1.79 o
   3   3   6        0.24       -2.84      2.81 o
   4   3   6       15.12       13.52      3.43 o
   5   3   6        0.44       -3.93      3.23 o
   6   3   6      114.52      112.05      7.09 o
 -10   4   6       48.60       49.55     14.34 o
  -9   4   6      374.92      356.02      8.74 o
  -8   4   6      196.45      192.42      5.93 o
  -7   4   6       57.04       75.34      3.55 o
  -6   4   6       67.85       62.08      2.47 o
  -5   4   6      276.04      296.63      4.94 o
  -4   4   6      124.48      105.62      4.80 o
  -3   4   6        7.10        7.43      1.91 o
  -2   4   6      485.08      498.52      5.46 o
  -1   4   6     1445.23     1396.09     15.56 o
   0   4   6        0.30       -0.43      1.64 o
   1   4   6      610.13      596.18     13.34 o
   2   4   6      508.51      536.30     13.98 o
   3   4   6     1195.99     1218.99     15.82 o
   4   4   6      285.41      289.91      8.03 o
   5   4   6       18.26       19.61      7.98 o
   6   4   6      405.66      430.86     19.12 o
 -10   5   6       82.40       70.52     10.51 o
  -9   5   6       54.24       64.27     14.63 o
  -8   5   6        0.76        2.95      1.93 o
  -7   5   6        1.69        2.30      1.54 o
  -6   5   6        7.81        8.51      2.83 o
  -5   5   6        8.61       10.81      3.49 o
  -4   5   6      274.27      277.77      4.82 o
  -3   5   6       42.23       40.48      2.50 o
  -2   5   6      458.50      491.21      5.43 o
  -1   5   6       36.24       36.87      2.85 o
   0   5   6      618.34      612.65      7.71 o
   1   5   6        3.22       -1.40      1.64 o
   2   5   6      679.82      638.80     10.58 o
   3   5   6        0.02        1.78      3.67 o
   4   5   6        1.81        4.14      4.05 o
   5   5   6        4.67        8.95      6.62 o
 -10   6   6       11.10       -8.06      5.87 o
  -9   6   6       38.58       43.92      5.04 o
  -8   6   6      180.22      176.43      5.27 o
  -7   6   6      761.95      767.88     14.85 o
  -6   6   6      978.54      915.17     11.10 o
  -5   6   6      403.28      371.14      7.85 o
  -4   6   6      877.88      934.60     11.64 o
  -3   6   6      164.24      173.22      3.56 o
  -2   6   6     1672.53     1612.60     15.71 o
  -1   6   6        2.75        1.65      3.31 o
   0   6   6       28.75       32.13      1.53 o
   1   6   6      182.81      201.19      4.82 o
   2   6   6       34.05       31.83      1.86 o
   3   6   6      296.85      275.52     10.82 o
   4   6   6      177.93      184.21     22.53 o
   5   6   6        2.82       12.01      6.58 o
 -10   7   6        3.61       -0.27      4.73 o
  -9   7   6        7.60       10.94      3.68 o
  -8   7   6       15.92       22.89      5.60 o
  -7   7   6        0.80        2.89      3.28 o
  -6   7   6       76.43       69.40      3.92 o
  -5   7   6       63.60       59.92      2.44 o
  -4   7   6       29.34       35.86      2.11 o
  -3   7   6      674.65      630.57      7.70 o
  -2   7   6       22.72       18.67      1.39 o
  -1   7   6        3.42        5.52      3.38 o
   0   7   6      291.21      264.42      7.23 o
   1   7   6      147.93      137.23      5.04 o
   2   7   6        1.44        1.78      3.66 o
   3   7   6        6.63       10.17      2.19 o
   4   7   6       40.51       29.42      6.21 o
  -9   8   6      111.71      119.49      7.94 o
  -8   8   6       98.40      116.01     10.93 o
  -7   8   6      555.36      530.78      9.01 o
  -6   8   6       22.38       23.31      4.29 o
  -5   8   6      173.61      177.72      8.02 o
  -4   8   6      767.59      765.83     14.01 o
  -3   8   6       11.27       16.64      3.03 o
  -2   8   6      406.30      402.01      8.09 o
  -1   8   6       14.15       15.43      1.20 o
   0   8   6       25.03       27.24      1.81 o
   1   8   6      203.78      186.73      8.95 o
   2   8   6      171.36      131.46      9.75 o
   3   8   6      307.36      328.41     11.15 o
  -9   9   6       45.84       30.63     12.47 o
  -8   9   6        4.00       -4.15      7.52 o
  -7   9   6       31.95       28.55      4.86 o
  -6   9   6       25.33       28.84      4.76 o
  -5   9   6       75.14       73.33      2.47 o
  -4   9   6      105.86      102.12      4.63 o
  -3   9   6        0.04        1.52      1.70 o
  -2   9   6       94.52      109.38      5.84 o
  -1   9   6       46.02       53.85      3.57 o
   0   9   6      192.47      194.12     11.93 o
   1   9   6      125.65      134.07     10.02 o
   2   9   6        2.56        5.24      2.21 o
  -8  10   6      161.90      136.94      6.49 o
  -7  10   6      131.98      147.00      6.33 o
  -6  10   6        9.45        3.12      5.50 o
  -5  10   6       86.89       91.34      5.26 o
  -4  10   6        7.76       -1.45      7.02 o
  -3  10   6      448.29      482.74     26.47 o
  -2  10   6      266.30      249.16     16.11 o
  -1  10   6      342.80      340.29     11.27 o
   0  10   6      167.21      171.06     13.01 o
   1  10   6      161.50      162.83     11.16 o
  -7  11   6        3.60       -3.29      3.38 o
  -6  11   6        5.72       11.24      6.64 o
  -5  11   6        0.02        2.17      2.66 o
  -4  11   6       29.13       44.69     13.53 o
  -3  11   6       26.68       41.21      8.48 o
  -2  11   6      114.02      113.79      7.79 o
  -1  11   6       32.25       29.91     12.88 o
   0  11   6       82.21       74.30     10.21 o
  -6  12   6      140.60      133.04     18.06 o
  -5  12   6      144.50      120.22     12.24 o
  -4  12   6        0.00        0.66      7.23 o
  -3  12   6       33.28       52.53      6.93 o
  -2  12   6        0.38       16.76      8.61 o
  -1 -13   7       97.06       88.95     30.27 o
   0 -13   7      370.26      368.45     11.37 o
   1 -13   7       39.42       50.35      5.14 o
   2 -13   7      108.73      117.49      9.62 o
   3 -13   7      438.73      438.53     18.89 o
  -2 -12   7       15.73       14.00      7.82 o
  -1 -12   7       18.75       17.66      4.00 o
   0 -12   7        4.85        0.43      8.78 o
   1 -12   7        2.33        6.29      3.11 o
   2 -12   7        0.03       -3.46      3.07 o
   3 -12   7        1.38       -0.86      6.83 o
   4 -12   7       83.32       83.82      8.19 o
   5 -12   7        7.75       10.49     11.56 o
  -4 -11   7       24.94       24.38      7.38 o
  -3 -11   7      132.34      127.63      8.11 o
  -2 -11   7       48.82       53.24     11.56 o
  -1 -11   7      113.01      115.56      7.40 o
   0 -11   7      368.93      376.39     16.91 o
   1 -11   7      410.59      389.39      8.91 o
   2 -11   7      138.98      154.97      4.87 o
   3 -11   7       17.92       11.21      2.63 o
   4 -11   7      256.11      250.71      7.34 o
   5 -11   7      179.67      166.38      7.65 o
   6 -11   7        5.63        7.47      8.93 o
  -5 -10   7        6.27       10.57     12.19 o
  -4 -10   7        4.43        1.71      4.84 o
  -3 -10   7      264.58      268.57      8.08 o
  -2 -10   7        0.23       -0.82      3.10 o
  -1 -10   7       17.21       15.89      1.70 o
   0 -10   7       66.06       66.02      4.15 o
   1 -10   7        0.41        0.71      1.52 o
   2 -10   7        4.00        9.03      3.70 o
   3 -10   7       22.15       24.34      4.00 o
   4 -10   7      251.03      213.93      7.48 o
   5 -10   7        2.36        3.73      4.48 o
   6 -10   7      121.34      109.33     12.46 o
  -6  -9   7      199.09      200.93      7.83 o
  -5  -9   7       91.28       80.94      9.22 o
  -4  -9   7      188.57      196.41      7.56 o
  -3  -9   7      879.38      841.65     10.36 o
  -2  -9   7        0.00       -1.87      2.25 o
  -1  -9   7      457.01      443.20      6.94 o
   0  -9   7       17.13       18.99      3.87 o
   1  -9   7      162.80      178.99      3.52 o
   2  -9   7      814.13      820.43     11.38 o
   3  -9   7      111.00      119.94      3.94 o
   4  -9   7      615.21      571.84     13.57 o
   5  -9   7       74.21       71.46      5.07 o
   6  -9   7      135.78      135.80     23.38 o
   7  -9   7        1.44        9.43      7.53 o
  -6  -8   7       51.54       37.28      5.52 o
  -5  -8   7      181.31      162.36      8.09 o
  -4  -8   7      564.53      558.96      8.82 o
  -3  -8   7       70.64       67.28      2.47 o
  -2  -8   7       25.95       26.29      1.77 o
  -1  -8   7      336.17      331.34      7.01 o
   0  -8   7      334.07      319.54      5.17 o
   1  -8   7       65.28       71.44      3.34 o
   2  -8   7       14.90       11.54      1.62 o
   3  -8   7       58.44       49.14      2.36 o
   4  -8   7       14.94       13.83      2.88 o
   5  -8   7      120.49      119.34     10.81 o
   6  -8   7       33.90       37.70      4.79 o
   7  -8   7       16.52       10.15      8.55 o
  -7  -7   7       91.25       88.00      7.52 o
  -6  -7   7      301.99      308.26      9.16 o
  -5  -7   7      380.92      364.77      7.41 o
  -4  -7   7      153.28      150.42      4.03 o
  -3  -7   7      464.67      456.70      5.78 o
  -2  -7   7     2535.08     2565.35     26.44 o
  -1  -7   7     2637.79     2662.50     27.46 o
   0  -7   7      148.72      149.90      2.96 o
   1  -7   7     1395.46     1369.54     13.44 o
   2  -7   7      139.87      143.16      3.35 o
   3  -7   7      102.90      100.38      3.84 o
   4  -7   7      331.32      315.49      6.41 o
   5  -7   7       34.92       38.37      9.01 o
   6  -7   7        0.62       18.50      5.80 o
   7  -7   7       25.21       19.74     12.46 o
  -7  -6   7        3.40        3.33      4.93 o
  -6  -6   7       64.72       77.63      4.43 o
  -5  -6   7       90.96       79.62      4.32 o
  -4  -6   7      229.64      220.07      4.18 o
  -3  -6   7      459.68      448.67      6.24 o
  -2  -6   7        9.43       13.52      2.28 o
  -1  -6   7      792.04      786.98      9.60 o
   0  -6   7        1.62        3.05      1.24 o
   1  -6   7      437.07      455.64      6.81 o
   2  -6   7      744.31      695.10     10.63 o
   3  -6   7        3.81        2.49      2.83 o
   4  -6   7       33.58       27.64      3.77 o
   5  -6   7       10.40        5.78      9.50 o
   6  -6   7       11.14        0.37      3.48 o
   7  -6   7       13.41       16.64      5.63 o
  -8  -5   7        8.11       -6.39      4.99 o
  -7  -5   7       21.25       16.59      6.67 o
  -6  -5   7      301.33      300.28      7.51 o
  -5  -5   7       31.70       36.48      3.28 o
  -4  -5   7      886.23      915.68      9.85 o
  -3  -5   7       10.04        9.75      4.05 o
  -2  -5   7      337.58      334.69      4.85 o
  -1  -5   7     1854.64     1845.82     22.05 o
   0  -5   7       49.30       49.50      2.21 o
   1  -5   7     2053.99     2061.50     24.48 o
   2  -5   7      136.51      146.57      3.55 o
   3  -5   7      221.77      242.64      7.77 o
   4  -5   7      907.37      878.82     20.82 o
   5  -5   7       13.17       16.09      3.30 o
   6  -5   7      187.23      198.33     18.96 o
   7  -5   7      345.46      337.45     13.07 o
  -8  -4   7        0.94       -7.46      5.54 o
  -7  -4   7        0.64        6.69      4.96 o
  -6  -4   7       15.96       18.21      5.89 o
  -5  -4   7      263.40      276.86      6.92 o
  -4  -4   7       60.58       61.78      2.78 o
  -3  -4   7      634.89      606.21      8.84 o
  -2  -4   7        0.04        1.60      3.01 o
  -1  -4   7        0.78        3.99      4.47 o
   0  -4   7      197.52      217.08      3.64 o
   1  -4   7     1679.40     1734.04     25.26 o
   2  -4   7       15.27       27.83      2.68 o
   3  -4   7       22.33       24.29      4.01 o
   4  -4   7        2.12       -1.40      2.43 o
   5  -4   7       97.76       95.89      4.79 o
   6  -4   7        8.67        4.11     11.27 o
   7  -4   7        8.29       27.55      6.67 o
  -9  -3   7        0.17       -4.50      7.52 o
  -8  -3   7       55.58       55.61      7.66 o
  -7  -3   7      836.19      844.10     14.93 o
  -6  -3   7      524.47      507.83      7.72 o
  -5  -3   7      856.14      815.54     10.78 o
  -4  -3   7      785.27      795.57      9.50 o
  -3  -3   7      147.79      159.00      2.67 o
  -2  -3   7     1404.01     1469.39     15.76 o
  -1  -3   7     1405.36     1390.22     13.17 o
   0  -3   7      112.15       93.43      2.71 o
   1  -3   7       87.61       80.41      2.73 o
   2  -3   7        1.84        1.39      2.22 o
   3  -3   7     1919.49     1872.77     25.26 o
   4  -3   7     1089.21     1012.59     20.92 o
   5  -3   7        9.69       20.92      5.73 o
   6  -3   7      287.59      288.18     13.18 o
   7  -3   7        6.18       12.48     12.11 o
  -9  -2   7       70.29       68.65      8.80 o
  -8  -2   7        0.01        2.16      5.02 o
  -7  -2   7        0.70        5.08      4.01 o
  -6  -2   7      121.95      113.04      3.27 o
  -5  -2   7      732.30      720.86      9.83 o
  -4  -2   7      101.67       97.20      4.52 o
  -3  -2   7      304.09      336.66      4.66 o
  -2  -2   7       20.86       21.30      1.99 o
  -1  -2   7     3679.93     3857.86     31.84 o
   0  -2   7       59.59       60.08      2.08 o
   1  -2   7      437.75      473.56      7.03 o
   2  -2   7        4.18        2.06      2.89 o
   3  -2   7       15.80       20.58      3.50 o
   4  -2   7      392.58      374.37      9.05 o
   5  -2   7      109.49      103.19      6.91 o
   6  -2   7      133.15      145.40      8.29 o
   7  -2   7      127.50      143.05      8.83 o
  -9  -1   7      129.92      124.33      6.75 o
  -8  -1   7      307.04      325.72      9.49 o
  -7  -1   7     2509.42     2462.75     28.87 o
  -6  -1   7       55.64       59.72      2.85 o
  -5  -1   7     2154.12     2201.22     25.05 o
  -4  -1   7      120.32      140.86      2.68 o
  -3  -1   7       33.44       29.47      1.67 o
  -2  -1   7     1816.44     1781.29     20.39 o
  -1  -1   7      127.43      126.26      2.33 o
   0  -1   7     1141.76     1195.49     16.50 o
   1  -1   7        6.59        1.11      2.02 o
   2  -1   7        5.73        2.98      2.78 o
   3  -1   7        5.20        3.21      3.45 o
   4  -1   7      188.44      182.87      8.77 o
   5  -1   7      669.89      677.80     12.53 o
   6  -1   7      338.50      326.18      9.89 o
   7  -1   7      195.70      217.42      9.99 o
 -10   0   7        0.13       13.12     16.27 o
  -9   0   7       80.26       78.40      7.09 o
  -8   0   7      142.10      144.57      4.64 o
  -7   0   7        1.29        4.71      2.29 o
  -6   0   7       95.04      100.50      3.20 o
  -5   0   7      176.82      179.08      4.08 o
  -4   0   7      905.36      935.95     10.00 o
  -3   0   7      561.62      637.72      7.22 o
  -2   0   7       24.10       10.56      2.42 o
  -1   0   7      106.49      118.19      2.47 o
   1   0   7       10.00       22.66      3.07 o
   2   0   7       48.87       55.89      2.72 o
   3   0   7       11.65       13.32      2.64 o
   4   0   7        0.36        0.72      2.78 o
   5   0   7        0.25       10.10      3.90 o
   6   0   7       30.05       29.62      8.79 o
   7   0   7        0.71       16.64      6.16 o
 -10   1   7       36.18       43.36     10.67 o
  -9   1   7       72.44       63.92      4.12 o
  -8   1   7       15.54       24.49      4.06 o
  -7   1   7      943.66      946.37     17.30 o
  -6   1   7      254.37      248.45      5.59 o
  -5   1   7      562.25      539.03      7.46 o
  -4   1   7       61.28       77.62      2.96 o
  -3   1   7      303.23      362.22      4.43 o
  -2   1   7     5399.42     5310.56     45.73 o
  -1   1   7      140.76      175.34      3.12 o
   0   1   7     1217.79     1158.67     22.38 o
   1   1   7       10.30       30.80      2.68 o
   2   1   7      702.74      725.67     10.54 o
   3   1   7     1119.81     1082.81     26.96 o
   4   1   7        3.34        5.87      7.22 o
   5   1   7      721.15      728.19     13.36 o
   6   1   7       22.37       27.58      4.96 o
 -10   2   7      146.81      150.91      5.92 o
  -9   2   7        9.44        5.52      2.83 o
  -8   2   7      146.30      143.26      4.36 o
  -7   2   7       53.77       55.71      5.56 o
  -6   2   7      286.80      293.26      7.07 o
  -5   2   7        7.29        4.83      2.03 o
  -4   2   7      350.13      312.97      6.24 o
  -3   2   7       14.19       30.84      1.89 o
  -2   2   7        2.78        3.77      2.04 o
  -1   2   7      707.35      690.19      8.57 o
   0   2   7       56.91       64.03      3.08 o
   1   2   7      151.67      149.28      4.05 o
   2   2   7      368.02      341.87      7.25 o
   3   2   7       28.87       29.01      2.15 o
   4   2   7      244.23      209.62     10.52 o
   5   2   7        0.78        4.95      2.81 o
   6   2   7       19.06       24.99     12.10 o
 -10   3   7       12.16       15.15      3.91 o
  -9   3   7        0.08        7.72      3.07 o
  -8   3   7      352.49      334.66      7.69 o
  -7   3   7      119.64      115.75      4.02 o
  -6   3   7        3.73        5.59      2.22 o
  -5   3   7      645.19      668.78     11.64 o
  -4   3   7       35.21       40.79      2.67 o
  -3   3   7     1495.35     1406.16     14.71 o
  -2   3   7     1661.89     1714.16     17.73 o
  -1   3   7      542.18      503.94      8.17 o
   0   3   7     1558.22     1554.51     27.00 o
   1   3   7       15.19       13.75      3.14 o
   2   3   7      320.86      345.22     10.08 o
   3   3   7      902.40      935.93     22.06 o
   4   3   7       11.34        9.25      4.12 o
   5   3   7      287.20      254.63      9.74 o
   6   3   7        1.02      -11.98      7.99 o
 -10   4   7        3.53       18.61     14.15 o
  -9   4   7        8.15        6.80      2.82 o
  -8   4   7       44.82       45.43      3.28 o
  -7   4   7        6.45        6.31      2.11 o
  -6   4   7        4.43        3.55      1.65 o
  -5   4   7       63.32       61.43      3.05 o
  -4   4   7        4.87       10.26      3.02 o
  -3   4   7      213.89      244.51      3.82 o
  -2   4   7        5.65        3.41      1.89 o
  -1   4   7       59.90       71.53      1.99 o
   0   4   7      139.69      127.45      2.73 o
   1   4   7      413.09      396.02     10.01 o
   2   4   7        1.91        9.87      3.96 o
   3   4   7       12.11       16.92      3.03 o
   4   4   7        0.04        2.50      2.50 o
   5   4   7       98.05       95.71      8.65 o
 -10   5   7       90.11      102.26      7.31 o
  -9   5   7       90.35       80.07      4.01 o
  -8   5   7      505.40      481.31      8.29 o
  -7   5   7       40.25       40.97      2.59 o
  -6   5   7      324.69      308.08      5.19 o
  -5   5   7        6.23        5.93      1.73 o
  -4   5   7       53.35       57.03      3.06 o
  -3   5   7       94.31       82.62      2.54 o
  -2   5   7       91.87       86.37      1.98 o
  -1   5   7      990.54     1017.92     10.72 o
   0   5   7      131.92      133.35      4.62 o
   1   5   7       42.01       44.70      3.10 o
   2   5   7      315.21      308.02      9.80 o
   3   5   7      534.19      480.81      8.44 o
   4   5   7        3.67       13.62      5.25 o
   5   5   7       93.35       97.45     10.10 o
 -10   6   7        7.26       -1.26      5.04 o
  -9   6   7        1.75        0.12      3.24 o
  -8   6   7      155.74      145.60      4.23 o
  -7   6   7       87.82       79.29      2.92 o
  -6   6   7        0.07       -0.39      3.15 o
  -5   6   7      211.59      213.52      4.46 o
  -4   6   7      156.12      161.27      4.38 o
  -3   6   7      100.35       94.55      2.46 o
  -2   6   7        0.66        5.56      1.33 o
  -1   6   7       40.87       41.34      2.01 o
   0   6   7        8.16       13.95      2.47 o
   1   6   7       24.44       34.12      2.43 o
   2   6   7        7.20        8.63      2.30 o
   3   6   7        0.02       -1.06      5.70 o
   4   6   7        9.21       -0.72      5.38 o
  -9   7   7       89.51       75.94      4.98 o
  -8   7   7      242.73      234.59      8.03 o
  -7   7   7        0.31       -1.19      2.68 o
  -6   7   7      737.45      727.33     10.17 o
  -5   7   7        0.44        6.08      4.55 o
  -4   7   7      561.80      569.87      8.01 o
  -3   7   7      682.28      688.49      8.45 o
  -2   7   7        5.53        7.13      3.67 o
  -1   7   7       34.99       36.71      2.72 o
   0   7   7      122.78      122.37      2.85 o
   1   7   7       62.08       65.17      6.85 o
   2   7   7      126.49      135.18      9.63 o
   3   7   7       13.30       13.40      5.25 o
  -9   8   7      154.43      139.17      5.85 o
  -8   8   7        6.97        3.82      5.21 o
  -7   8   7       94.62       94.93      3.95 o
  -6   8   7       98.78       93.93      3.23 o
  -5   8   7        0.20       -0.33      2.10 o
  -4   8   7      249.00      239.37      5.44 o
  -3   8   7      155.46      148.55      2.99 o
  -2   8   7       19.03       15.59      2.00 o
  -1   8   7       20.89       20.67      3.11 o
   0   8   7        0.35        2.46      1.72 o
   1   8   7       50.20       43.31      7.48 o
   2   8   7        0.24        2.22      5.50 o
   3   8   7        3.49        6.48      6.01 o
  -9   9   7      113.16       97.48      6.32 o
  -8   9   7      123.95      126.14      6.47 o
  -7   9   7      112.10      127.23      6.23 o
  -6   9   7      681.39      647.40     33.72 o
  -5   9   7       40.57       45.99      2.82 o
  -4   9   7      215.85      210.65      6.34 o
  -3   9   7      203.35      181.25      8.02 o
  -2   9   7       56.40       52.70      3.98 o
  -1   9   7       32.18       43.13     13.27 o
   0   9   7        4.37        6.96      6.87 o
   1   9   7       69.18       83.24      9.72 o
   2   9   7        6.83       14.45      6.79 o
  -8  10   7       48.92       52.99      4.73 o
  -7  10   7       25.89       20.93      3.77 o
  -6  10   7        0.73        0.82      2.49 o
  -5  10   7       31.51       31.81      2.95 o
  -4  10   7        0.03        2.12      2.47 o
  -3  10   7       33.85       33.85      9.91 o
  -2  10   7       40.15       57.76     14.38 o
  -1  10   7       74.32       69.33      6.56 o
   0  10   7        5.33        2.21      8.46 o
   1  10   7       37.15       40.68      7.54 o
  -7  11   7       66.31       84.97     13.70 o
  -6  11   7       24.00       29.20     19.59 o
  -5  11   7        6.55       12.73      8.63 o
  -4  11   7      123.92      128.30      8.25 o
  -3  11   7        8.46        9.03      8.57 o
  -2  11   7       11.34       20.50      6.87 o
  -1  11   7      168.31      174.42      9.42 o
  -5  12   7       61.82       84.41     10.09 o
  -4  12   7      165.12      170.80      9.31 o
  -3  12   7       92.66      101.14     19.78 o
   0 -13   8      322.24      342.03     15.30 o
   1 -13   8        0.70       -5.89      4.29 o
   2 -13   8        0.45        7.31      4.55 o
  -2 -12   8       77.23       89.95     12.81 o
  -1 -12   8       72.16       74.79      7.40 o
   0 -12   8       23.82       22.76      4.50 o
   1 -12   8      614.66      631.46     27.56 o
   2 -12   8        0.91       -2.56      4.76 o
   3 -12   8      579.02      590.20     13.39 o
   4 -12   8      182.06      188.91      7.29 o
  -3 -11   8        5.98        2.30      8.51 o
  -2 -11   8       41.99       25.10      3.98 o
  -1 -11   8       16.00        6.39     10.51 o
   0 -11   8        4.66        2.36      2.37 o
   1 -11   8        1.98        2.19      3.30 o
   2 -11   8        0.05        5.44      4.98 o
   3 -11   8       12.93       16.98      4.61 o
   4 -11   8        0.46       -0.78      4.17 o
   5 -11   8        0.11       -1.12      8.11 o
  -4 -10   8      161.51      151.54      7.07 o
  -3 -10   8       45.65       60.72      9.78 o
  -2 -10   8      996.23      977.52     16.09 o
  -1 -10   8      174.50      167.73      5.60 o
   0 -10   8      209.12      214.19      4.73 o
   1 -10   8      560.01      534.14     11.86 o
   2 -10   8      425.25      405.50      9.70 o
   3 -10   8      196.88      207.70      5.48 o
   4 -10   8       10.88       14.51      3.15 o
   5 -10   8       36.12       40.95     24.45 o
   6 -10   8      148.07      146.42     16.66 o
  -5  -9   8       68.51       63.50      4.84 o
  -4  -9   8        0.72        7.13      3.07 o
  -3  -9   8        4.46       -1.00      3.36 o
  -2  -9   8      162.43      155.13      3.55 o
  -1  -9   8        2.92        3.66      1.90 o
   0  -9   8      110.45      116.29      4.57 o
   1  -9   8        2.25        2.71      2.58 o
   2  -9   8        2.94        7.18      3.49 o
   3  -9   8        1.68        2.71      5.29 o
   4  -9   8      196.14      167.30      9.89 o
   5  -9   8      176.31      177.52      7.99 o
   6  -9   8       22.36       27.21      5.93 o
  -6  -8   8       15.18       13.15      4.74 o
  -5  -8   8      326.54      323.94     12.23 o
  -4  -8   8       40.94       37.63      3.06 o
  -3  -8   8      506.45      486.36      6.90 o
  -2  -8   8      388.84      389.46      6.63 o
  -1  -8   8       11.15        8.90      3.33 o
   0  -8   8     1415.60     1401.97     18.93 o
   1  -8   8      480.53      482.54      6.93 o
   2  -8   8      672.01      694.58      8.15 o
   3  -8   8      108.63      100.85      3.70 o
   4  -8   8       18.05       21.43      3.48 o
   5  -8   8      611.69      614.01     15.18 o
   6  -8   8      269.54      280.99     14.66 o
  -7  -7   8        0.94       -4.80      8.07 o
  -6  -7   8      198.56      198.62      9.68 o
  -5  -7   8       50.69       48.89      6.51 o
  -4  -7   8        0.75       -2.98      3.86 o
  -3  -7   8       52.16       49.28      2.69 o
  -2  -7   8      276.14      267.15      4.70 o
  -1  -7   8      205.10      190.74      4.78 o
   0  -7   8      667.35      632.02      7.20 o
   1  -7   8        0.83        1.48      1.81 o
   2  -7   8       40.90       38.98      3.15 o
   3  -7   8       31.71       42.25      2.39 o
   4  -7   8      425.25      412.70     11.42 o
   5  -7   8       40.30       45.89     10.44 o
   6  -7   8       11.39        2.49      5.38 o
  -7  -6   8       61.74       64.84      9.46 o
  -6  -6   8       16.98       20.37      3.62 o
  -5  -6   8      321.18      323.62      5.61 o
  -4  -6   8      168.00      157.44      3.97 o
  -3  -6   8     2028.53     2020.12     21.44 o
  -2  -6   8      391.73      389.38      5.90 o
  -1  -6   8      624.79      613.30      8.17 o
   0  -6   8     1683.87     1717.26     16.25 o
   1  -6   8        2.74        7.26      2.19 o
   2  -6   8     1200.61     1151.66     20.66 o
   3  -6   8     1487.38     1434.40     33.04 o
   4  -6   8        3.45        4.54      3.76 o
   5  -6   8      434.92      448.32     14.73 o
   6  -6   8       51.96       51.03      9.21 o
   7  -6   8      131.69      134.22      7.10 o
  -8  -5   8       16.75        6.81     14.18 o
  -7  -5   8       21.87       30.02      8.02 o
  -6  -5   8        8.22       10.27      3.30 o
  -5  -5   8       33.50       38.59      2.55 o
  -4  -5   8      652.12      650.31      8.36 o
  -3  -5   8       17.56       16.69      2.99 o
  -2  -5   8       31.52       36.14      3.10 o
  -1  -5   8       25.66       34.08      2.86 o
   0  -5   8      441.55      436.70      6.99 o
   1  -5   8       45.56       44.88      2.93 o
   2  -5   8        2.16        6.72      4.63 o
   3  -5   8      824.63      817.82     13.11 o
   4  -5   8        0.33        4.77      2.77 o
   5  -5   8        2.14        4.15      4.11 o
   6  -5   8        7.08        9.71      5.56 o
   7  -5   8       28.19       36.96      9.22 o
  -8  -4   8      410.62      424.09     11.83 o
  -7  -4   8        0.23        6.18      6.29 o
  -6  -4   8       10.66       19.11      4.23 o
  -5  -4   8      762.20      786.38     12.11 o
  -4  -4   8       83.43       85.23      3.81 o
  -3  -4   8     1089.61     1116.61     11.97 o
  -2  -4   8        0.57        2.29      2.44 o
  -1  -4   8      849.61      862.77     10.29 o
   0  -4   8     1291.41     1281.81     13.40 o
   1  -4   8       32.45       43.04      2.98 o
   2  -4   8       92.40       97.01      3.36 o
   3  -4   8      373.88      371.44     13.57 o
   4  -4   8      161.08      155.30      5.11 o
   5  -4   8      654.85      694.03     18.80 o
   6  -4   8       47.96       41.05      4.67 o
   7  -4   8      166.95      167.87      9.41 o
  -9  -3   8        3.23       33.54     26.40 o
  -8  -3   8        3.24        0.47      3.32 o
  -7  -3   8        6.41        2.65      1.82 o
  -6  -3   8        0.07        2.43      2.19 o
  -5  -3   8      409.83      424.54      6.89 o
  -4  -3   8       89.85       76.37      2.24 o
  -3  -3   8        6.44        8.46      2.38 o
  -2  -3   8        3.81        9.51      2.22 o
  -1  -3   8      372.97      363.17      4.83 o
   0  -3   8       13.64        8.78      1.81 o
   1  -3   8       52.93       60.79      2.49 o
   2  -3   8       60.28       68.80      4.41 o
   3  -3   8        0.05       -1.00      2.80 o
   4  -3   8      109.62      108.38      4.07 o
   5  -3   8       70.67       74.45      5.15 o
   6  -3   8       38.12       41.34      4.64 o
   7  -3   8       20.15       17.35      5.87 o
  -9  -2   8      182.43      195.92     12.75 o
  -8  -2   8       44.83       54.01      8.82 o
  -7  -2   8       48.15       44.44      4.97 o
  -6  -2   8      482.93      477.07      7.57 o
  -5  -2   8      412.49      402.30      5.83 o
  -4  -2   8      586.00      602.95      7.80 o
  -3  -2   8      167.61      164.04      3.55 o
  -2  -2   8      123.57      141.89      2.94 o
  -1  -2   8      816.24      803.55      8.93 o
   0  -2   8      115.16      141.27      4.24 o
   1  -2   8       16.50       10.81      6.75 o
   2  -2   8     1720.73     1703.51     20.26 o
   3  -2   8       29.15       32.96      5.13 o
   4  -2   8      809.17      780.46     12.58 o
   5  -2   8       37.70       43.51      5.55 o
   6  -2   8       32.17       44.74      6.59 o
  -9  -1   8       12.90       20.55      8.32 o
  -8  -1   8      106.99      108.20      7.03 o
  -7  -1   8       13.28       11.02      3.48 o
  -6  -1   8      419.11      405.54      9.23 o
  -5  -1   8       84.07       76.84      2.47 o
  -4  -1   8      362.88      362.12      4.89 o
  -3  -1   8        4.99        3.99      2.21 o
  -2  -1   8      768.71      841.20      9.31 o
  -1  -1   8       90.05       76.19      2.07 o
   0  -1   8      242.67      257.75      6.31 o
   1  -1   8        3.62        5.61      3.36 o
   2  -1   8       14.55       20.95      3.02 o
   3  -1   8      213.20      198.53      7.50 o
   4  -1   8       24.79       27.51      2.76 o
   5  -1   8      104.72      115.32      8.52 o
   6  -1   8       18.25       17.75      5.95 o
  -9   0   8      258.79      257.40      8.07 o
  -8   0   8        0.53        2.20      2.49 o
  -7   0   8       45.79       43.50      2.69 o
  -6   0   8     1135.25     1160.98     13.45 o
  -5   0   8       44.09       41.09      2.25 o
  -4   0   8     1087.22     1083.81     11.75 o
  -3   0   8     1275.37     1274.27     13.16 o
  -2   0   8      266.57      272.14      3.80 o
  -1   0   8     1111.54     1016.80     11.79 o
   0   0   8      134.57      134.07      3.14 o
   1   0   8      234.81      237.71      4.43 o
   2   0   8      208.64      216.03      5.95 o
   3   0   8      768.00      750.15     10.95 o
   4   0   8      574.54      570.51     12.62 o
   5   0   8       40.46       47.25      5.86 o
   6   0   8       86.26       93.07      8.53 o
 -10   1   8      187.49      200.84      8.14 o
  -9   1   8       46.09       42.04      4.24 o
  -8   1   8        2.11        3.20      3.48 o
  -7   1   8        0.86       -2.16      2.21 o
  -6   1   8      101.68      102.78      2.73 o
  -5   1   8      502.54      489.09      6.75 o
  -4   1   8      309.73      291.39      4.34 o
  -3   1   8       77.16       71.14      2.19 o
  -2   1   8      102.62      105.84      3.49 o
  -1   1   8       64.32       68.35      3.74 o
   0   1   8      491.88      504.66      6.92 o
   1   1   8        1.23       -0.83      2.15 o
   2   1   8        0.02        1.62      3.30 o
   3   1   8        0.28        1.33      2.74 o
   4   1   8        0.00       -0.94      2.58 o
   5   1   8        0.87       -5.44      3.62 o
   6   1   8       18.80       28.69      6.17 o
 -10   2   8        8.68       11.79      5.29 o
  -9   2   8       43.03       44.21      7.00 o
  -8   2   8      138.64      134.97      6.69 o
  -7   2   8      165.67      161.05      3.22 o
  -6   2   8      485.48      494.22      6.34 o
  -5   2   8      420.41      466.34      6.48 o
  -4   2   8       34.74       29.51      2.90 o
  -3   2   8      420.88      413.84      5.46 o
  -2   2   8     1970.50     1979.47     18.14 o
  -1   2   8      609.03      598.91      7.16 o
   0   2   8       53.13       47.68      2.23 o
   1   2   8      679.10      654.89     14.60 o
   2   2   8       22.08       31.77      4.42 o
   3   2   8       41.60       41.99      2.69 o
   4   2   8      485.18      518.36     16.19 o
   5   2   8        3.89        0.70      5.08 o
 -10   3   8       19.64       19.49     10.22 o
  -9   3   8        3.63        3.22      4.33 o
  -8   3   8        2.64        3.74      3.82 o
  -7   3   8        0.36       -0.92      2.37 o
  -6   3   8      288.21      297.22      4.31 o
  -5   3   8      481.13      511.18      9.72 o
  -4   3   8       51.32       62.37      3.25 o
  -3   3   8      257.24      243.02      3.29 o
  -2   3   8       20.36       22.90      1.56 o
  -1   3   8       37.75       31.19      2.24 o
   0   3   8      136.13      143.00      3.29 o
   1   3   8      312.73      302.99      7.58 o
   2   3   8       38.91       31.94      3.01 o
   3   3   8      201.42      181.25      4.17 o
   4   3   8       27.03       40.74      7.44 o
   5   3   8       71.81       80.27      7.00 o
 -10   4   8        7.04      -11.24      7.51 o
  -9   4   8       18.16       16.46      3.52 o
  -8   4   8       29.71       36.72      4.19 o
  -7   4   8      585.82      583.88     10.45 o
  -6   4   8        2.30        2.24      2.09 o
  -5   4   8       21.97       28.05      3.96 o
  -4   4   8      543.84      563.75     10.18 o
  -3   4   8      226.87      231.29      4.42 o
  -2   4   8     1590.33     1573.14     14.86 o
  -1   4   8      338.59      340.82      6.00 o
   0   4   8      188.75      170.74      3.35 o
   1   4   8      574.66      575.72     14.86 o
   2   4   8       89.47       95.32      3.26 o
   3   4   8      171.93      181.51      4.97 o
   4   4   8      298.62      339.34     11.57 o
   5   4   8        1.39        8.54      7.80 o
 -10   5   8       12.57       21.57      9.21 o
  -9   5   8        0.58        1.95      3.84 o
  -8   5   8       40.03       39.21      2.42 o
  -7   5   8       46.72       50.90      2.75 o
  -6   5   8      931.58      933.68     12.46 o
  -5   5   8       70.09       69.08      3.50 o
  -4   5   8       15.31       13.20      4.03 o
  -3   5   8       33.77       27.56      2.33 o
  -2   5   8        2.74        2.33      1.66 o
  -1   5   8       85.16       73.59      2.85 o
   0   5   8       36.31       47.43      2.38 o
   1   5   8        6.33        4.93      1.49 o
   2   5   8        1.22        1.96      3.30 o
   3   5   8        1.41       15.63      9.07 o
   4   5   8       28.90       29.27      6.95 o
  -9   6   8      193.20      191.25     10.74 o
  -8   6   8       71.35       74.23      5.34 o
  -7   6   8      370.85      366.38      7.82 o
  -6   6   8       21.97       24.86      2.20 o
  -5   6   8      263.04      276.99      5.26 o
  -4   6   8      217.54      205.93      5.89 o
  -3   6   8      514.00      486.16      6.73 o
  -2   6   8      552.05      547.80      6.28 o
  -1   6   8        0.21        5.31      5.56 o
   0   6   8      197.88      194.53      4.06 o
   1   6   8       51.57       45.56      3.91 o
   2   6   8       38.53       39.39      6.45 o
   3   6   8      412.42      440.92     13.03 o
  -9   7   8       35.71       37.00      8.98 o
  -8   7   8       62.38       69.33      4.45 o
  -7   7   8       14.78       20.76      3.51 o
  -6   7   8       21.19       20.54      2.62 o
  -5   7   8        7.37       12.49      3.41 o
  -4   7   8       44.10       37.84      2.30 o
  -3   7   8        1.66       -1.51      3.73 o
  -2   7   8       56.26       60.07      2.01 o
  -1   7   8       18.65       21.34      2.07 o
   0   7   8      160.09      159.98      4.11 o
   1   7   8        2.39       -1.67      3.81 o
   2   7   8       59.65       72.14      5.23 o
   3   7   8        7.11       20.00      4.54 o
  -9   8   8       29.06       31.70      5.20 o
  -8   8   8      854.21      803.78     15.00 o
  -7   8   8      167.39      168.72      8.84 o
  -6   8   8      171.39      161.50      4.77 o
  -5   8   8      151.22      173.36      4.03 o
  -4   8   8        5.98        8.20      3.26 o
  -3   8   8       89.65       89.70      2.81 o
  -2   8   8      206.33      198.74      3.34 o
  -1   8   8       46.83       45.92      2.68 o
   0   8   8       22.78       17.83      7.89 o
   1   8   8       31.96       22.39      6.51 o
   2   8   8      439.19      485.46     20.48 o
  -8   9   8        4.32        4.23      4.88 o
  -7   9   8       92.81       93.32      5.75 o
  -6   9   8        1.07       -1.44      4.97 o
  -5   9   8       37.92       47.15      3.44 o
  -4   9   8        0.94       -0.84      2.49 o
  -3   9   8       14.55       15.84      2.06 o
  -2   9   8        2.06       -0.33      2.75 o
  -1   9   8      261.85      268.42      7.03 o
   0   9   8        4.73        3.29      7.33 o
   1   9   8       10.23       14.13      7.06 o
  -7  10   8       57.90       67.47     12.79 o
  -6  10   8      190.04      198.33     18.14 o
  -5  10   8      270.31      239.91     17.97 o
  -4  10   8        0.40        5.75      2.79 o
  -3  10   8       96.43      103.06      7.36 o
  -2  10   8      107.40       94.00     19.24 o
  -1  10   8       84.86       86.61     15.64 o
   0  10   8      176.73      200.21     14.80 o
  -6  11   8       17.13       20.15      4.38 o
  -5  11   8        1.32       19.74      9.51 o
  -4  11   8       26.45       37.71     15.87 o
  -2  11   8        2.85        4.47      4.93 o
  -1 -12   9       11.93       17.92     14.15 o
   0 -12   9        0.18       -1.37      4.44 o
   1 -12   9       43.32       45.91      5.44 o
   2 -12   9        1.56      -11.48      7.65 o
   3 -12   9        0.09        6.79      7.33 o
  -3 -11   9       52.17       60.13     12.79 o
  -2 -11   9        0.19       -2.05     10.08 o
  -1 -11   9       35.81       42.40      5.58 o
   0 -11   9      246.47      245.13     19.51 o
   1 -11   9       99.57       96.87      5.23 o
   2 -11   9      156.95      162.60     10.26 o
   3 -11   9        5.81       17.73      4.57 o
   4 -11   9      297.37      293.23      8.56 o
  -4 -10   9       23.82       30.09      5.48 o
  -3 -10   9       33.16       38.94      4.22 o
  -2 -10   9        3.34       -0.50      6.08 o
  -1 -10   9       13.11       14.57      2.94 o
   0 -10   9        2.44        8.36      2.21 o
   1 -10   9        0.60       -0.31      2.01 o
   2 -10   9       21.02       25.26      2.69 o
   3 -10   9       47.03       50.62      3.66 o
   4 -10   9       16.32       12.64     10.31 o
   5 -10   9       14.23       27.21      5.22 o
  -5  -9   9       86.69      113.34      5.87 o
  -4  -9   9      190.32      200.95      6.26 o
  -3  -9   9      154.55      170.49      5.60 o
  -2  -9   9      176.10      180.11      4.95 o
  -1  -9   9     1214.71     1165.42     16.40 o
   0  -9   9      141.41      135.18      5.41 o
   1  -9   9      269.83      270.47      6.36 o
   2  -9   9       61.40       56.12      2.82 o
   3  -9   9      226.38      221.27      9.12 o
   4  -9   9      286.77      323.99     19.58 o
   5  -9   9       15.13        0.95      7.06 o
  -6  -8   9        1.17       -0.37      4.08 o
  -5  -8   9       40.11       39.97      3.30 o
  -4  -8   9       28.05       23.98      5.42 o
  -3  -8   9      121.89      121.33      3.36 o
  -2  -8   9       95.71      100.63      3.55 o
  -1  -8   9      170.89      169.39      4.22 o
   0  -8   9        0.03        2.02      3.56 o
   1  -8   9        8.71        7.48      1.71 o
   2  -8   9      512.14      452.84      6.98 o
   3  -8   9       59.88       57.32      3.44 o
   4  -8   9       34.92       35.93      4.66 o
   5  -8   9       58.72       85.51     33.43 o
   6  -8   9       16.87       -6.62      5.87 o
  -7  -7   9       40.55       50.38      7.02 o
  -6  -7   9      112.23      122.29      5.77 o
  -5  -7   9       45.58       40.17      2.98 o
  -4  -7   9      620.75      654.81     10.56 o
  -3  -7   9       20.00       26.80      3.66 o
  -2  -7   9       44.39       55.55      3.55 o
  -1  -7   9      980.29      955.48     13.67 o
   0  -7   9       38.14       46.08      3.46 o
   1  -7   9     1251.24     1174.90     12.13 o
   2  -7   9        6.28       12.51      3.14 o
   3  -7   9      387.84      398.33     16.42 o
   4  -7   9      211.07      216.82      9.65 o
   5  -7   9      164.02      143.31     16.68 o
   6  -7   9      310.11      307.37     12.69 o
  -7  -6   9      166.86      164.07      7.27 o
  -6  -6   9      151.60      157.00      5.91 o
  -5  -6   9       18.07       25.64      5.26 o
  -4  -6   9       23.65       31.06      5.01 o
  -3  -6   9      113.87      110.86      4.80 o
  -2  -6   9      488.08      484.70      7.10 o
  -1  -6   9       25.79       29.97      2.29 o
   0  -6   9       17.93       21.43      2.09 o
   1  -6   9       49.57       47.98      3.23 o
   2  -6   9        0.31        7.50      3.29 o
   3  -6   9       82.86       87.87      7.19 o
   4  -6   9       26.25       35.90      8.29 o
   5  -6   9       29.32        5.44      4.10 o
   6  -6   9        2.32        3.17     15.94 o
  -8  -5   9       18.10       22.73      9.08 o
  -7  -5   9      198.39      204.98      6.69 o
  -6  -5   9      286.64      297.33      6.56 o
  -5  -5   9      131.82      136.39      4.12 o
  -4  -5   9      157.71      160.61      3.53 o
  -3  -5   9      439.71      459.04      6.76 o
  -2  -5   9      348.55      364.72      9.41 o
  -1  -5   9     1141.51     1108.86     13.42 o
   0  -5   9      143.32      144.37      4.10 o
   1  -5   9     1680.04     1642.89     28.07 o
   2  -5   9       40.32       45.71      4.84 o
   3  -5   9      494.86      497.44     10.71 o
   4  -5   9      943.69      905.90     18.48 o
   5  -5   9        0.30       -2.15      4.97 o
   6  -5   9      257.73      288.53     12.23 o
  -8  -4   9        4.68        5.32      6.63 o
  -7  -4   9        3.93       11.68      6.51 o
  -6  -4   9      174.75      159.58      5.87 o
  -5  -4   9      198.14      184.81      3.40 o
  -4  -4   9       20.39       22.68      3.12 o
  -3  -4   9        0.02        1.01      1.96 o
  -2  -4   9        0.15       -2.61      2.06 o
  -1  -4   9       44.32       40.22      3.54 o
   0  -4   9      895.69      833.60     12.26 o
   1  -4   9        2.77        2.34      2.68 o
   2  -4   9       40.09       46.17      2.77 o
   3  -4   9      410.60      403.05      7.24 o
   4  -4   9       22.92       34.95      5.81 o
   5  -4   9        5.66       18.89      5.64 o
   6  -4   9        0.00       10.59      3.91 o
  -8  -3   9      102.71       96.66      6.13 o
  -7  -3   9      114.41      119.84      5.04 o
  -6  -3   9        3.60        3.79      3.13 o
  -5  -3   9      259.63      274.18      4.77 o
  -4  -3   9      115.92      124.38      3.10 o
  -3  -3   9       60.97       73.82      2.66 o
  -2  -3   9      790.12      763.75      8.96 o
  -1  -3   9      113.58      112.82      3.66 o
   0  -3   9      561.99      579.32     12.16 o
   1  -3   9      221.02      214.27      7.58 o
   2  -3   9      186.71      195.13      4.63 o
   3  -3   9       36.78       34.94      2.83 o
   4  -3   9      198.60      196.69      7.85 o
   5  -3   9      485.89      502.00     25.64 o
   6  -3   9      152.13      155.68     17.61 o
  -9  -2   9       21.11       14.27      4.20 o
  -8  -2   9       28.02       38.74      4.87 o
  -7  -2   9       10.63       12.86      2.67 o
  -6  -2   9       46.49       45.43      2.83 o
  -5  -2   9        4.32        5.05      2.04 o
  -4  -2   9        6.74        2.34      3.24 o
  -3  -2   9      273.34      296.57      4.67 o
  -2  -2   9      147.39      152.62      3.83 o
  -1  -2   9      216.21      215.18      3.73 o
   0  -2   9        1.92        3.75      2.81 o
   1  -2   9      144.14      147.56      3.94 o
   2  -2   9       21.81       17.74      2.99 o
   3  -2   9      369.62      372.50      6.86 o
   4  -2   9        2.65        5.28      4.54 o
   5  -2   9      124.60      119.86      7.27 o
   6  -2   9       13.41       15.56      7.67 o
  -9  -1   9       48.73       45.77     20.72 o
  -8  -1   9      309.34      329.43      9.31 o
  -7  -1   9      194.75      198.43      8.05 o
  -6  -1   9       33.70       32.87      2.68 o
  -5  -1   9      274.42      289.68      4.43 o
  -4  -1   9       15.99       24.51      4.20 o
  -3  -1   9      346.91      370.07      5.33 o
  -2  -1   9     1280.50     1322.74     12.89 o
  -1  -1   9        3.44        0.33      1.39 o
   0  -1   9      617.13      609.38      9.46 o
   1  -1   9     1543.13     1539.26     17.34 o
   2  -1   9     1259.22     1194.61     18.15 o
   3  -1   9      526.34      514.47      8.68 o
   4  -1   9        4.26        9.90      4.65 o
   5  -1   9      390.42      379.24     13.86 o
   6  -1   9      139.06      136.85     11.47 o
  -9   0   9        1.70       12.45     16.39 o
  -8   0   9        1.66       -1.97      4.79 o
  -7   0   9       99.58       96.24      3.24 o
  -6   0   9      154.89      146.82      3.48 o
  -5   0   9        2.87        6.41      1.86 o
  -4   0   9      186.74      178.12      3.81 o
  -3   0   9       31.52       39.95      2.50 o
  -2   0   9      125.14      126.38      3.05 o
  -1   0   9      670.58      653.35      7.79 o
   1   0   9       16.45       19.22      1.97 o
   2   0   9      454.91      450.47      7.57 o
   3   0   9       50.81       50.51      4.01 o
   4   0   9      101.47       97.28      8.10 o
   5   0   9      486.66      560.33     16.90 o
  -9   1   9      260.10      268.44      7.35 o
  -8   1   9      122.85      115.15      5.63 o
  -7   1   9       18.31       24.60      2.98 o
  -6   1   9        4.68        5.83      2.08 o
  -5   1   9      475.75      497.40      9.21 o
  -4   1   9      102.96      110.32      3.47 o
  -3   1   9     1220.67     1157.74     13.79 o
  -2   1   9      256.60      252.99      3.81 o
  -1   1   9     1138.55     1086.18     12.97 o
   0   1   9     1429.24     1474.79     21.60 o
   1   1   9        6.86        7.77      2.41 o
   2   1   9     1095.05     1059.71     23.27 o
   3   1   9      375.93      390.81      8.59 o
   4   1   9      277.46      248.64      8.14 o
   5   1   9       39.34       56.05     24.64 o
  -9   2   9       37.89       38.81      3.23 o
  -8   2   9        6.68        6.22      2.22 o
  -7   2   9      181.04      188.66      4.04 o
  -6   2   9     1278.07     1232.54     14.27 o
  -5   2   9      158.87      148.19      3.39 o
  -4   2   9      184.61      176.67      4.61 o
  -3   2   9        0.86       -1.83      1.54 o
  -2   2   9       92.29       80.84      2.08 o
  -1   2   9       49.16       60.96      2.75 o
   0   2   9      137.03      154.34      3.57 o
   1   2   9       29.09       27.40      2.89 o
   2   2   9       10.29       15.47      2.24 o
   3   2   9       60.81       60.16      4.64 o
   4   2   9       40.86       41.05      7.75 o
   5   2   9       24.87       40.14      9.14 o
  -9   3   9       72.81       70.96      4.47 o
  -8   3   9       19.34       15.39      2.22 o
  -7   3   9       84.19       89.32      4.16 o
  -6   3   9       21.77       26.77      3.61 o
  -5   3   9      195.17      173.03      3.35 o
  -4   3   9     1010.93      937.71     16.52 o
  -3   3   9     2431.67     2380.45     21.19 o
  -2   3   9       22.61       25.11      3.10 o
  -1   3   9      814.62      811.76     13.66 o
   0   3   9      144.17      168.28      3.49 o
   1   3   9        6.85       -0.61      3.67 o
   2   3   9      485.24      451.76      7.18 o
   3   3   9      120.92      114.73     10.57 o
   4   3   9       92.80      116.28     21.05 o
  -9   4   9        0.36        8.93     10.62 o
  -8   4   9       22.75       30.30      4.59 o
  -7   4   9      169.65      166.01      4.03 o
  -6   4   9        1.98       -1.42      1.71 o
  -5   4   9       50.47       48.56      2.37 o
  -4   4   9       36.00       38.82      2.40 o
  -3   4   9        6.87        5.71      1.70 o
  -2   4   9      155.24      159.20      2.95 o
  -1   4   9      235.72      246.52      4.21 o
   0   4   9      244.34      230.88      8.12 o
   1   4   9       42.52       46.74      3.46 o
   2   4   9      180.14      154.91      8.14 o
   3   4   9       77.89       88.46      8.93 o
   4   4   9       80.56      125.59     11.05 o
  -9   5   9        1.33        7.59      3.71 o
  -8   5   9      164.95      163.44      7.55 o
  -7   5   9       88.74       94.73      5.41 o
  -6   5   9      533.91      523.93     10.54 o
  -5   5   9       17.63       15.10      4.21 o
  -4   5   9     1061.81     1068.49     14.91 o
  -3   5   9      460.68      474.69      6.16 o
  -2   5   9      287.53      275.43      4.15 o
  -1   5   9      122.53      123.99      2.92 o
   0   5   9       83.55       77.09      4.85 o
   1   5   9       18.91       13.03      4.16 o
   2   5   9      427.27      421.07     21.53 o
   3   5   9        1.56        6.52      4.40 o
  -9   6   9       11.80       15.11      5.24 o
  -8   6   9        2.20        6.33      3.56 o
  -7   6   9       63.87       72.36      5.99 o
  -6   6   9        2.92       -3.28      3.29 o
  -5   6   9       62.46       57.20      3.08 o
  -4   6   9       11.20       12.34      6.75 o
  -3   6   9        5.47       14.07      3.83 o
  -2   6   9        4.70       13.09      2.20 o
  -1   6   9      541.92      523.77      7.20 o
   0   6   9        0.64        0.06      1.68 o
   1   6   9        9.97        8.22      3.37 o
   2   6   9       12.25       12.95      4.96 o
   3   6   9       28.11       39.90      6.67 o
  -9   7   9      156.85      162.27      6.54 o
  -8   7   9      147.57      143.78      8.10 o
  -7   7   9      107.80      121.14      4.94 o
  -6   7   9      566.87      567.03      9.77 o
  -5   7   9       72.66       69.62      5.40 o
  -4   7   9      682.23      647.28     10.74 o
  -3   7   9        6.68        2.52      2.00 o
  -2   7   9      116.00      102.28      3.24 o
  -1   7   9       89.28       93.45      4.33 o
   0   7   9       12.80       12.18      4.39 o
   1   7   9      636.83      631.82     16.31 o
   2   7   9      333.30      339.64     11.23 o
  -8   8   9       29.92       49.49      5.81 o
  -7   8   9      154.85      126.55      7.22 o
  -6   8   9        7.33       12.47      5.48 o
  -5   8   9        5.32        4.95      5.24 o
  -4   8   9       50.14       49.66      2.74 o
  -3   8   9        0.08        5.55      7.85 o
  -2   8   9        9.36        8.05      2.88 o
  -1   8   9       28.17       31.32      6.72 o
   0   8   9       10.56       12.81      8.37 o
   1   8   9       14.88        6.00      8.73 o
  -8   9   9       27.72       24.86      6.20 o
  -7   9   9       72.88       90.64      7.05 o
  -6   9   9       28.04       38.64     12.76 o
  -5   9   9       41.44       45.92      9.04 o
  -4   9   9      179.53      180.83     11.98 o
  -3   9   9       27.35       27.39      5.04 o
  -2   9   9      288.61      299.94     11.76 o
  -1   9   9      125.60      128.22      5.07 o
   0   9   9       35.60       34.74      7.68 o
  -6  10   9       12.64        4.65      4.32 o
  -5  10   9       71.86       59.60      5.07 o
  -4  10   9        0.12       -2.49      5.90 o
  -3  10   9       42.88       41.82      6.06 o
  -2  10   9       54.09       54.45      8.12 o
  -2 -11  10      269.17      275.25     11.15 o
  -1 -11  10        0.61        9.61     12.95 o
   0 -11  10        0.03       16.63     22.37 o
   1 -11  10        0.51        5.94     11.10 o
   2 -11  10       30.54       26.72      6.93 o
   3 -11  10       14.60        2.60      5.68 o
  -4 -10  10       88.58       71.06     14.08 o
  -3 -10  10       51.67       43.96     20.86 o
  -2 -10  10       23.69       35.41      7.69 o
  -1 -10  10        0.05        6.98      3.42 o
   0 -10  10       28.83       31.84      5.50 o
   1 -10  10       28.34       18.47      6.57 o
   2 -10  10      275.53      284.46      7.19 o
   3 -10  10      147.79      161.76      5.42 o
   4 -10  10       25.75       30.33     13.85 o
  -5  -9  10        7.30       14.85      5.98 o
  -4  -9  10        1.01        3.81     10.37 o
  -3  -9  10       32.14       27.85      4.11 o
  -2  -9  10       11.48        4.61      3.54 o
  -1  -9  10        0.69        1.62      4.62 o
   0  -9  10       31.37       35.52      4.16 o
   1  -9  10        0.48       -3.50      2.33 o
   2  -9  10       23.32       21.97      4.08 o
   3  -9  10       13.62       19.92      4.88 o
   4  -9  10      107.41      126.26      7.80 o
  -5  -8  10      306.15      298.24      9.56 o
  -4  -8  10      296.40      295.67      9.44 o
  -3  -8  10      243.79      246.74     11.23 o
  -2  -8  10       67.57       73.39      3.33 o
  -1  -8  10      355.49      345.77      7.14 o
   0  -8  10      128.62      137.92      6.67 o
   1  -8  10        1.21        1.40      3.37 o
   2  -8  10      474.53      464.58     13.25 o
   3  -8  10      344.11      275.83     12.95 o
   4  -8  10       10.82       30.88      5.77 o
   5  -8  10      284.81      302.53     13.43 o
  -6  -7  10        9.88       13.07      8.93 o
  -5  -7  10        8.46        4.46      3.24 o
  -4  -7  10      467.31      450.70     21.59 o
  -3  -7  10        4.21        5.72      4.20 o
  -2  -7  10        1.82        5.35      3.51 o
  -1  -7  10        0.53       -3.85      2.80 o
   0  -7  10        2.12        5.12      4.03 o
   1  -7  10       11.81        7.29      2.34 o
   2  -7  10       12.17       10.75      6.04 o
   3  -7  10      120.26      120.68      4.98 o
   4  -7  10      110.48      121.30      7.24 o
   5  -7  10        0.49       -4.00     14.12 o
  -7  -6  10       27.84       19.66      4.58 o
  -6  -6  10       75.52       85.10      5.15 o
  -5  -6  10        7.58        5.01      2.93 o
  -4  -6  10       57.34       64.09      8.31 o
  -3  -6  10      676.18      650.85      9.66 o
  -2  -6  10       20.73       32.93      2.34 o
  -1  -6  10      953.22      943.82     11.75 o
   0  -6  10     1044.92     1005.78     11.54 o
   1  -6  10        5.10        4.96      2.83 o
   2  -6  10      518.46      530.32     10.94 o
   3  -6  10        9.45       12.10      4.70 o
   4  -6  10      317.80      340.74     12.51 o
   5  -6  10      162.04      159.18      9.54 o
  -7  -5  10        6.34       -1.65      5.80 o
  -6  -5  10      108.57       99.05      4.47 o
  -5  -5  10        0.80        1.24      2.42 o
  -4  -5  10       60.97       54.94      6.13 o
  -3  -5  10       66.05       65.70      4.62 o
  -2  -5  10      886.46      836.98     10.71 o
  -1  -5  10       70.37       77.13      3.98 o
   0  -5  10       32.15       32.22      3.65 o
   1  -5  10        7.84       10.92      1.83 o
   2  -5  10        6.88        6.39      2.41 o
   3  -5  10       11.34        7.21      5.04 o
   4  -5  10       71.76       57.43      9.63 o
   5  -5  10        6.90       10.88     13.62 o
  -8  -4  10       48.88       55.45      8.72 o
  -7  -4  10       15.25       22.50     14.42 o
  -6  -4  10      404.45      417.78      9.24 o
  -5  -4  10      144.79      147.19      6.18 o
  -4  -4  10      218.34      221.01      4.66 o
  -3  -4  10       58.82       64.05      5.61 o
  -2  -4  10      113.09      131.40      5.38 o
  -1  -4  10      252.86      271.77      5.86 o
   0  -4  10      337.86      326.05      5.24 o
   1  -4  10     1198.03     1117.80     13.61 o
   2  -4  10      562.86      534.11     12.15 o
   3  -4  10        2.33       -3.08      2.52 o
   4  -4  10      883.64      897.23     37.36 o
   5  -4  10       77.15       62.62      7.18 o
  -8  -3  10        2.65       -1.86      6.67 o
  -7  -3  10       59.08       67.20      4.10 o
  -6  -3  10        0.07       -2.45      3.42 o
  -5  -3  10        9.95       12.42      3.25 o
  -4  -3  10      381.82      367.73      6.49 o
  -3  -3  10       98.19      105.57      2.87 o
  -2  -3  10      699.47      664.24      8.27 o
  -1  -3  10       17.76       20.03      1.55 o
   0  -3  10       52.66       45.27      3.33 o
   1  -3  10      682.72      668.92     10.30 o
   2  -3  10      159.87      152.14      6.05 o
   3  -3  10        0.13       -0.23      4.80 o
   4  -3  10       15.05       32.85      8.21 o
   5  -3  10        1.36       -8.26      9.72 o
  -8  -2  10      114.50      105.41      6.29 o
  -7  -2  10      294.20      299.42      5.99 o
  -6  -2  10      407.65      408.48      7.21 o
  -5  -2  10       31.33       37.77      4.36 o
  -4  -2  10       45.52       43.96      2.35 o
  -3  -2  10       20.24       29.23      1.99 o
  -2  -2  10        7.26       11.11      1.73 o
  -1  -2  10      783.82      742.42      9.95 o
   0  -2  10       23.90       26.87      2.16 o
   1  -2  10      955.58      941.98     12.77 o
   2  -2  10      156.41      155.81      7.85 o
   3  -2  10      382.92      386.30     15.99 o
   4  -2  10      997.86      984.26     39.13 o
   5  -2  10       18.65        2.09      8.09 o
  -9  -1  10       24.90       34.08      5.09 o
  -8  -1  10       12.14       15.45      4.10 o
  -7  -1  10      303.14      288.66      5.98 o
  -6  -1  10       88.05       97.29      3.40 o
  -5  -1  10        8.68        3.08      3.34 o
  -4  -1  10        4.32        0.34      2.10 o
  -3  -1  10      452.63      411.43      5.83 o
  -2  -1  10      110.23      118.42      2.68 o
  -1  -1  10        3.45        7.66      2.04 o
   0  -1  10       98.52       97.32      5.86 o
   1  -1  10        2.08        3.46      3.04 o
   2  -1  10       25.50       33.15      3.19 o
   3  -1  10       83.73       88.33      7.18 o
   4  -1  10      156.45      143.89      8.24 o
   5  -1  10        0.04       -5.67     12.66 o
  -9   0  10      136.65      124.21      9.55 o
  -8   0  10       91.31       89.63      3.65 o
  -7   0  10      223.85      240.13      9.45 o
  -6   0  10      352.76      347.36      5.67 o
  -5   0  10        0.29        3.46      1.95 o
  -4   0  10      518.31      548.85      7.13 o
  -3   0  10      177.35      177.95      3.95 o
  -2   0  10      468.47      470.09     11.18 o
  -1   0  10     1241.82     1266.81     15.07 o
   0   0  10     2212.63     2204.34     33.93 o
   1   0  10      733.00      717.30     10.96 o
   2   0  10       70.01       69.51      3.54 o
   3   0  10      160.95      157.82      4.77 o
   4   0  10      232.23      217.20      7.79 o
   5   0  10       26.90       43.48     17.24 o
  -9   1  10       28.95       33.83      3.88 o
  -8   1  10       37.88       38.11      5.58 o
  -7   1  10       24.72       29.97      5.34 o
  -6   1  10      394.67      395.05      8.60 o
  -5   1  10      167.04      156.36      4.50 o
  -4   1  10       28.10       29.99      2.12 o
  -3   1  10       91.19       86.28      2.53 o
  -2   1  10      264.58      263.69      6.75 o
  -1   1  10       60.77       61.71      2.31 o
   0   1  10       96.84       96.55      5.04 o
   1   1  10       53.23       52.05      2.69 o
   2   1  10      393.15      384.29      7.63 o
   3   1  10      206.75      213.37      9.70 o
   4   1  10       10.68       -5.55      6.85 o
  -9   2  10       19.77       35.39      6.54 o
  -8   2  10        7.89        9.79      2.88 o
  -7   2  10      201.40      202.76      5.02 o
  -6   2  10        8.24        9.15      2.65 o
  -5   2  10      301.58      284.31      5.18 o
  -4   2  10      256.25      276.08      5.62 o
  -3   2  10       28.94       38.10      3.17 o
  -2   2  10     2602.75     2499.41     28.45 o
  -1   2  10      743.04      730.76      8.78 o
   0   2  10      842.26      818.98     12.26 o
   1   2  10      110.03      105.42      3.53 o
   2   2  10        4.70        7.44      4.60 o
   3   2  10      459.13      454.13     12.60 o
   4   2  10      267.97      306.50     11.22 o
  -9   3  10       23.56       45.67      5.01 o
  -8   3  10      224.24      220.26      5.12 o
  -7   3  10        1.43       -0.48      2.68 o
  -6   3  10      188.05      178.15      4.02 o
  -5   3  10      196.91      183.13      5.76 o
  -4   3  10      113.83      114.50      3.27 o
  -3   3  10       12.16       21.86      2.26 o
  -2   3  10      843.33      821.16      8.88 o
  -1   3  10       32.00       34.39      2.31 o
   0   3  10        4.29       11.97      4.71 o
   1   3  10        4.99        5.60      3.16 o
   2   3  10       46.92       41.88      4.94 o
   3   3  10        1.57        1.03     11.19 o
   4   3  10        5.19       32.10      8.44 o
  -9   4  10       19.10       23.67      3.77 o
  -8   4  10       70.89       75.18      4.75 o
  -7   4  10       11.45       17.60      3.11 o
  -6   4  10       39.01       44.37      6.43 o
  -5   4  10      303.88      291.11     12.75 o
  -4   4  10      225.15      224.63      4.50 o
  -3   4  10       46.55       37.09      2.44 o
  -2   4  10     1203.68     1171.30     12.25 o
  -1   4  10       18.17       27.96      3.00 o
   0   4  10       91.12       87.71      3.00 o
   1   4  10      390.61      391.78      9.58 o
   2   4  10        2.56        2.72      5.88 o
   3   4  10      213.36      201.20      9.09 o
  -9   5  10        0.63        1.72      7.62 o
  -8   5  10       17.87       13.56      4.92 o
  -7   5  10        9.37       23.93     13.34 o
  -6   5  10      133.13      127.47      7.56 o
  -5   5  10       39.17       45.73      4.84 o
  -4   5  10       66.94       68.13      3.69 o
  -3   5  10       11.32       11.98      1.56 o
  -2   5  10       15.10       14.47      2.09 o
  -1   5  10      265.03      269.31      4.75 o
   0   5  10        0.98        0.83      1.89 o
   1   5  10      118.35      103.28      8.47 o
   2   5  10       17.09       24.29      4.10 o
  -9   6  10        0.01       -6.55      4.36 o
  -8   6  10       82.73       86.25      4.81 o
  -7   6  10      222.89      230.12     12.88 o
  -6   6  10       53.13       50.99      6.01 o
  -5   6  10      125.45      122.46      5.04 o
  -4   6  10        3.85        2.02      3.36 o
  -3   6  10      326.88      325.24      5.36 o
  -2   6  10      101.59      102.39      3.59 o
  -1   6  10      193.97      179.07      8.84 o
   0   6  10       23.79       21.13      4.64 o
   1   6  10       29.02       37.66     17.31 o
   2   6  10      164.82      203.19     13.97 o
  -8   7  10       44.27       60.12     11.32 o
  -7   7  10       79.52       79.79      8.48 o
  -6   7  10       23.83       20.86      6.39 o
  -5   7  10       11.84        5.32      3.34 o
  -4   7  10       61.53       64.48      3.55 o
  -3   7  10       80.98       83.62      7.07 o
  -2   7  10       15.23       22.59      9.05 o
  -1   7  10        8.28        8.91      5.92 o
   0   7  10       19.82       27.53      5.96 o
   1   7  10        7.46       13.73      3.92 o
  -8   8  10      110.52      123.40      6.69 o
  -7   8  10      103.71       97.03     13.27 o
  -6   8  10       48.27       57.90      6.00 o
  -5   8  10      121.44      124.17     12.82 o
  -4   8  10       11.03        6.66      4.03 o
  -3   8  10      367.94      352.72     16.98 o
  -2   8  10       19.63       14.70      2.43 o
  -1   8  10        1.02       12.01      4.58 o
   0   8  10      335.01      349.41     11.14 o
  -7   9  10       52.48       43.75      6.14 o
  -6   9  10        0.45       -6.44      5.93 o
  -5   9  10       12.85        5.20      4.83 o
  -4   9  10        3.05       -1.48      4.09 o
  -3   9  10       16.11       15.07      3.29 o
  -2   9  10      164.96      187.21      9.81 o
  -1 -11  11        1.44       11.22      7.17 o
   0 -11  11        6.43       10.54      5.07 o
   1 -11  11      119.13      114.02      8.95 o
  -3 -10  11       14.32       20.41      8.94 o
  -2 -10  11        0.87       -3.37      5.41 o
  -1 -10  11       26.97       29.21      7.96 o
   0 -10  11        1.25        9.53      4.58 o
   1 -10  11       89.86      100.54      5.64 o
   2 -10  11       88.16       97.38      6.34 o
   3 -10  11       20.31       26.24      3.99 o
  -4  -9  11      421.45      406.78     14.28 o
  -3  -9  11       15.81       31.23     10.71 o
  -2  -9  11      252.28      260.01      8.52 o
  -1  -9  11       28.69       13.05      4.10 o
   0  -9  11        0.02        4.09      2.80 o
   1  -9  11      225.28      210.49      7.30 o
   2  -9  11        7.49       -3.54      4.86 o
   3  -9  11      267.29      296.88     11.95 o
  -5  -8  11        0.29       -1.35      5.25 o
  -4  -8  11        0.39        2.60      7.61 o
  -3  -8  11        3.50        0.24      6.04 o
  -2  -8  11        3.36       11.88      4.70 o
  -1  -8  11        1.03        5.62      3.97 o
   0  -8  11       12.84       18.84      3.00 o
   1  -8  11        8.95       18.04      3.55 o
   2  -8  11       48.39       49.29      4.09 o
   3  -8  11       16.63       10.76      7.90 o
   4  -8  11        3.69       -1.65      5.50 o
  -6  -7  11      259.55      251.56      9.18 o
  -5  -7  11      207.58      199.35     14.37 o
  -4  -7  11      139.53      143.26      5.53 o
  -3  -7  11      568.02      566.14      9.89 o
  -2  -7  11      366.11      370.49      7.60 o
  -1  -7  11      362.03      374.88      9.07 o
   0  -7  11       40.57       30.14      6.79 o
   1  -7  11      508.89      499.75      7.87 o
   2  -7  11        8.79        9.66      2.73 o
   3  -7  11      358.47      320.34     40.00 o
   4  -7  11      146.47      157.15      9.42 o
  -6  -6  11       45.10       57.33      5.61 o
  -5  -6  11       12.99       14.35      4.70 o
  -4  -6  11       74.63       73.11      3.63 o
  -3  -6  11        4.30        1.74      3.06 o
  -2  -6  11        1.25        4.62      3.25 o
  -1  -6  11        0.23        3.00      4.25 o
   0  -6  11      719.28      625.38     11.44 o
   1  -6  11        1.51        6.58      2.66 o
   2  -6  11        0.16       -3.28      2.18 o
   3  -6  11      131.63      131.44      8.36 o
   4  -6  11        1.04       -1.28      7.08 o
  -7  -5  11       86.34       92.41      8.16 o
  -6  -5  11        5.16        8.58      4.44 o
  -5  -5  11      429.49      448.88     10.51 o
  -4  -5  11      176.51      181.16     11.29 o
  -3  -5  11       49.98       47.30      2.88 o
  -2  -5  11      593.88      542.74      8.03 o
  -1  -5  11      336.90      365.99      6.39 o
   0  -5  11       19.99       24.68      3.65 o
   1  -5  11      559.99      551.09     15.51 o
   2  -5  11        1.06       -6.24      4.16 o
   3  -5  11     1121.30     1066.20     27.65 o
   4  -5  11       23.99       33.96      6.21 o
   5  -5  11      298.46      287.01     29.28 o
  -7  -4  11       34.36       42.73      6.71 o
  -6  -4  11       23.93       27.42      3.17 o
  -5  -4  11      204.93      189.12      8.31 o
  -4  -4  11      230.14      232.06      7.46 o
  -3  -4  11       31.72       24.66      2.09 o
  -2  -4  11        0.51       -3.34      2.71 o
  -1  -4  11       48.21       39.89      3.26 o
   0  -4  11       79.07       87.46      3.59 o
   1  -4  11      178.76      186.65      6.16 o
   2  -4  11       68.03       82.74     12.07 o
   3  -4  11       64.20       64.14      9.14 o
   4  -4  11        1.48        4.42      7.57 o
   5  -4  11       15.39       -0.47      6.38 o
  -8  -3  11      310.53      305.99     17.89 o
  -7  -3  11      285.66      309.50      9.72 o
  -6  -3  11      100.65      107.20      5.46 o
  -5  -3  11        0.72       -3.25      2.17 o
  -4  -3  11      138.97      142.67      3.79 o
  -3  -3  11       26.92       22.18      2.82 o
  -2  -3  11      417.94      426.25      6.31 o
  -1  -3  11        0.04        3.77      3.60 o
   0  -3  11      586.57      552.69      9.52 o
   1  -3  11        0.06        5.72      2.61 o
   2  -3  11      811.93      814.36     17.11 o
   3  -3  11      746.70      780.84     20.86 o
   4  -3  11        3.18       -6.63      5.79 o
  -8  -2  11      107.92      123.93      7.58 o
  -7  -2  11       14.50       12.19      3.09 o
  -6  -2  11        3.04       -1.77      3.24 o
  -5  -2  11      115.86      112.20      4.66 o
  -4  -2  11        0.17        3.15      2.40 o
  -3  -2  11       25.99       36.24      2.59 o
  -2  -2  11      318.57      301.40      7.34 o
  -1  -2  11      246.33      230.30      4.01 o
   0  -2  11       46.73       48.60      2.56 o
   1  -2  11       23.98       32.76      3.83 o
   2  -2  11        7.91       11.75      5.05 o
   3  -2  11       20.23       29.89      6.17 o
   4  -2  11        8.10        0.94      5.72 o
  -8  -1  11      188.76      189.65      9.05 o
  -7  -1  11      146.24      150.33      5.49 o
  -6  -1  11       63.36       60.23      3.96 o
  -5  -1  11       61.82       61.54      2.94 o
  -4  -1  11        0.07        2.89      3.05 o
  -3  -1  11       67.72       59.01      3.02 o
  -2  -1  11      164.29      155.86      3.09 o
  -1  -1  11      454.27      452.04      7.27 o
   0  -1  11      450.94      455.66      9.22 o
   1  -1  11        0.58       -1.87      2.27 o
   2  -1  11      727.32      716.17     15.52 o
   3  -1  11      280.30      279.79      8.85 o
   4  -1  11      119.48      117.44     11.45 o
  -9   0  11        2.89       26.75     17.21 o
  -8   0  11       17.38       21.91      6.91 o
  -7   0  11       11.34        9.91      2.34 o
  -6   0  11       34.64       30.03      4.65 o
  -5   0  11       38.04       41.74      2.68 o
  -4   0  11        0.45        0.44      1.78 o
  -3   0  11      112.94      117.80      3.34 o
  -2   0  11       76.60       69.67      2.28 o
  -1   0  11        7.47        6.92      1.84 o
   1   0  11       97.55       90.49      5.15 o
   2   0  11        4.44       19.15     17.32 o
   3   0  11       68.45       69.65      4.30 o
   4   0  11        6.33       -6.13      6.87 o
  -9   1  11        1.15      -11.49      7.80 o
  -8   1  11      162.42      160.14      6.49 o
  -7   1  11       87.63       90.79      4.56 o
  -6   1  11       14.95        7.67      2.59 o
  -5   1  11      112.88      108.63      4.66 o
  -4   1  11      157.49      152.53      3.32 o
  -3   1  11     1117.37     1117.34     12.41 o
  -2   1  11      281.37      290.80      4.84 o
  -1   1  11       22.90       27.04      2.91 o
   0   1  11       33.68       39.90      3.54 o
   1   1  11       73.42       66.16      3.49 o
   2   1  11      524.60      544.46     15.03 o
   3   1  11        5.63       22.25      4.51 o
   4   1  11      313.90      331.10     12.81 o
  -9   2  11       17.14       14.55      3.92 o
  -8   2  11        0.06       12.96      7.05 o
  -7   2  11       33.52       35.00      2.52 o
  -6   2  11       13.83       13.15      2.28 o
  -5   2  11      254.13      248.70      7.16 o
  -4   2  11       14.29       20.42      2.44 o
  -3   2  11      490.93      496.81      9.40 o
  -2   2  11       66.12       64.95      2.29 o
  -1   2  11        0.88       -3.21      2.14 o
   0   2  11      161.30      155.55      4.10 o
   1   2  11       88.33       90.50      8.78 o
   2   2  11       49.13       56.60      7.79 o
   3   2  11      150.85      175.58      9.15 o
  -9   3  11        8.75        1.38      4.72 o
  -8   3  11       65.77       79.19      4.55 o
  -7   3  11        0.10        5.21      2.63 o
  -6   3  11      472.56      460.72     10.15 o
  -5   3  11        9.88       11.22      2.82 o
  -4   3  11       22.53       17.90      2.71 o
  -3   3  11      429.80      413.41      8.72 o
  -2   3  11       16.99       22.30      3.10 o
  -1   3  11      694.51      687.99     16.41 o
   0   3  11        4.32        0.67      2.24 o
   1   3  11      166.99      175.73      8.78 o
   2   3  11      134.01      146.25     16.16 o
   3   3  11       17.20        9.89      8.34 o
  -8   4  11      185.56      182.15      8.71 o
  -7   4  11       57.54       55.12      7.60 o
  -6   4  11        0.19       10.51      2.98 o
  -5   4  11      181.22      171.33      6.01 o
  -4   4  11       62.49       60.54      5.47 o
  -3   4  11        8.07       10.85      1.68 o
  -2   4  11       17.73       17.66      2.11 o
  -1   4  11        4.91        6.78      2.23 o
   0   4  11        1.67        6.45      4.22 o
   1   4  11        2.37       -2.82      3.79 o
   2   4  11       24.40       33.16      5.91 o
  -8   5  11      163.19      168.42      8.68 o
  -7   5  11       79.45       69.82      4.61 o
  -6   5  11        0.07       -1.96      4.95 o
  -5   5  11      102.91       98.31      4.35 o
  -4   5  11       83.31       87.86      5.31 o
  -3   5  11      208.99      210.59      4.02 o
  -2   5  11       10.84        9.61      3.19 o
  -1   5  11      146.18      151.43      4.95 o
   0   5  11        2.41        1.41      6.37 o
   1   5  11      193.16      209.76      9.23 o
  -8   6  11        0.10       -0.43      3.83 o
  -7   6  11      108.12       92.26      5.25 o
  -6   6  11        3.71        2.19      3.75 o
  -5   6  11        1.33        4.78      7.76 o
  -4   6  11      105.60       92.03      6.71 o
  -3   6  11        6.21       12.13      5.31 o
  -2   6  11      108.12      106.71      4.33 o
  -1   6  11       57.20       79.08     16.04 o
   0   6  11       93.73       78.28      6.09 o
   1   6  11        2.39        3.65     11.46 o
  -7   7  11       28.43       41.11     10.67 o
  -6   7  11        2.44       -3.31      4.39 o
  -5   7  11        3.35       -0.21     13.04 o
  -4   7  11       26.95       23.71      5.01 o
  -3   7  11       22.65       36.36      4.40 o
  -2   7  11      204.22      194.39     10.64 o
  -1   7  11       97.09       83.95      4.87 o
   0   7  11      174.58      177.93      8.20 o
  -6   8  11      104.25      115.86      7.57 o
  -5   8  11       35.79       31.60      5.62 o
  -4   8  11       48.25       53.84      9.41 o
  -3   8  11      307.78      304.03      8.94 o
  -2   8  11        3.66       -0.60      4.99 o
  -1 -10  12       15.83       29.67      4.67 o
   0 -10  12      312.87      328.06     10.15 o
   1 -10  12       14.99        6.93      4.80 o
  -3  -9  12        8.75       24.07      4.39 o
  -2  -9  12        7.98        4.92      4.44 o
  -1  -9  12        0.87        0.77      4.88 o
   0  -9  12       67.30       48.46      7.33 o
   1  -9  12       15.58       13.43      7.62 o
   2  -9  12       33.06       22.95      7.33 o
  -4  -8  12       38.76       33.10      8.12 o
  -3  -8  12      514.54      509.56     12.95 o
  -2  -8  12       89.19       94.29      4.31 o
  -1  -8  12        0.24       -4.01      6.87 o
   0  -8  12      245.96      238.52      7.22 o
   1  -8  12       10.30       13.01     10.08 o
   2  -8  12       61.60       69.15      7.42 o
   3  -8  12      163.25      155.49      9.41 o
  -5  -7  12       17.35       34.76     16.16 o
  -4  -7  12        2.56       17.23     10.56 o
  -3  -7  12        0.95       -4.85      3.23 o
  -2  -7  12        0.37       -0.47      2.73 o
  -1  -7  12       40.33       39.81      4.83 o
   0  -7  12        5.19        0.09      5.06 o
   1  -7  12       23.40       13.91      4.40 o
   2  -7  12      306.51      335.74     24.55 o
   3  -7  12        0.37       -7.87      7.85 o
  -6  -6  12       10.15       18.43      6.14 o
  -5  -6  12      226.40      232.75      9.49 o
  -4  -6  12      233.30      243.92     10.27 o
  -3  -6  12      105.15      108.64      6.42 o
  -2  -6  12      292.28      263.22      6.33 o
  -1  -6  12      183.83      176.12      5.58 o
   0  -6  12      296.29      278.01      8.07 o
   1  -6  12      177.67      135.99      7.14 o
   2  -6  12      439.69      374.38     22.32 o
   3  -6  12        1.13       -4.18      7.76 o
  -6  -5  12       86.86       97.84     15.26 o
  -5  -5  12        0.70       -8.33      5.55 o
  -4  -5  12       71.20       63.30      3.48 o
  -3  -5  12       37.16       46.18      5.45 o
  -2  -5  12       17.55       32.52      3.98 o
  -1  -5  12       11.62       10.68      5.33 o
   0  -5  12      114.28      119.19     10.27 o
   1  -5  12      143.34      146.54     12.75 o
   2  -5  12      107.49       71.12      6.79 o
   3  -5  12        0.95        3.06      5.77 o
   4  -5  12        5.35        4.26      8.19 o
  -7  -4  12       11.60        4.06      4.77 o
  -6  -4  12      362.61      358.41     16.02 o
  -5  -4  12        9.25       11.82      2.47 o
  -4  -4  12       87.01       97.03      3.82 o
  -3  -4  12       14.11       12.21      6.58 o
  -2  -4  12       11.75       20.81      5.85 o
  -1  -4  12      596.84      549.40      8.39 o
   0  -4  12      130.40      122.90      4.16 o
   1  -4  12       63.76       74.71      6.86 o
   2  -4  12      398.67      405.03     14.32 o
   3  -4  12       18.96       14.80      6.23 o
   4  -4  12       50.84       54.20      8.09 o
  -7  -3  12        0.07       -8.15      5.43 o
  -6  -3  12      134.13      129.34      6.66 o
  -5  -3  12       47.51       54.31      3.37 o
  -4  -3  12      109.07      111.14      4.32 o
  -3  -3  12        8.17        6.41      3.57 o
  -2  -3  12        0.57        1.59      2.38 o
  -1  -3  12        2.52       -0.13      1.54 o
   0  -3  12      375.75      372.90     19.88 o
   1  -3  12        0.67       12.97     19.90 o
   2  -3  12       39.78       29.53      5.33 o
   3  -3  12        7.20       14.40      5.52 o
   4  -3  12        4.21       11.01      7.45 o
  -8  -2  12       14.87       11.75      6.19 o
  -7  -2  12        4.62       16.19      6.27 o
  -6  -2  12      160.20      177.59     10.74 o
  -5  -2  12        7.81       12.49      3.24 o
  -4  -2  12       89.47      102.67      3.29 o
  -3  -2  12      222.59      215.94      4.48 o
  -2  -2  12       48.67       47.26      5.84 o
  -1  -2  12        3.33        2.32      1.49 o
   0  -2  12       28.97       28.27      2.77 o
   1  -2  12      412.31      425.67     11.04 o
   2  -2  12        8.54        9.81     17.79 o
   3  -2  12      132.71      131.56      8.78 o
  -8  -1  12       98.33       90.59     10.23 o
  -7  -1  12        3.84       -0.22      6.11 o
  -6  -1  12        7.71        8.40      4.20 o
  -5  -1  12       71.85       68.88      4.23 o
  -4  -1  12      569.68      535.63     11.49 o
  -3  -1  12        0.32       -0.57      2.67 o
  -2  -1  12        0.42        0.79      3.66 o
  -1  -1  12      369.57      352.43      6.36 o
   0  -1  12       20.59       21.93      5.15 o
   1  -1  12        6.63       12.95      3.57 o
   2  -1  12        8.60        5.75     10.82 o
   3  -1  12        2.64        3.32      9.78 o
  -8   0  12       10.05        5.38      5.28 o
  -7   0  12      152.08      172.22      5.94 o
  -6   0  12       92.24      103.51      7.93 o
  -5   0  12        2.81        1.30      4.00 o
  -4   0  12       97.54       98.36      3.32 o
  -3   0  12        0.30       -1.18      3.61 o
  -2   0  12      642.56      627.84      9.32 o
  -1   0  12       32.93       37.64      3.20 o
   0   0  12      544.14      526.68      8.52 o
   1   0  12      130.79      130.91      7.80 o
   2   0  12      176.24      155.08     13.84 o
   3   0  12      252.64      256.14     10.74 o
  -8   1  12       16.28       -2.86      4.57 o
  -7   1  12        2.85       -0.99      2.77 o
  -6   1  12       76.23       70.62      8.69 o
  -5   1  12       17.24       24.60      3.10 o
  -4   1  12       19.99       22.43      6.99 o
  -3   1  12       81.34       74.70      3.49 o
  -2   1  12       11.67       10.79      3.09 o
  -1   1  12       30.44       31.51      5.28 o
   0   1  12       40.39       41.97      5.71 o
   1   1  12      115.58      122.35      5.95 o
   2   1  12        8.46        5.68     10.87 o
   3   1  12        9.34       -2.74      6.58 o
  -8   2  12       41.12       52.16      5.11 o
  -7   2  12      183.43      203.76      6.19 o
  -6   2  12       46.87       43.31      7.57 o
  -5   2  12      114.95      110.50      4.18 o
  -4   2  12      367.09      361.89      8.24 o
  -3   2  12      113.07      112.25      3.67 o
  -2   2  12       76.53       65.99      3.36 o
  -1   2  12       27.31       34.91      3.72 o
   0   2  12       89.61       91.76      4.25 o
   1   2  12      303.24      293.39     12.19 o
   2   2  12        0.28       -5.11      3.41 o
  -8   3  12        6.77       13.85      6.16 o
  -7   3  12        4.20       15.52     13.09 o
  -6   3  12      176.03      160.65      7.79 o
  -5   3  12       22.43       14.89      7.15 o
  -4   3  12       70.48       71.89      4.67 o
  -3   3  12       14.23       10.16      4.08 o
  -2   3  12       32.49       31.07      1.96 o
  -1   3  12      165.74      156.40      6.11 o
   0   3  12        4.05        7.49      2.81 o
   1   3  12      372.17      372.92     21.15 o
   2   3  12       11.85       14.57      5.42 o
  -8   4  12       60.81       77.97      5.64 o
  -7   4  12        3.67       -4.74      5.96 o
  -6   4  12        1.77        4.32      2.74 o
  -5   4  12      181.91      174.29      7.69 o
  -4   4  12        6.72       15.83      3.68 o
  -3   4  12      214.73      212.41      4.53 o
  -2   4  12      137.09      139.53      6.34 o
  -1   4  12       22.01       24.22      3.33 o
   0   4  12       17.19       10.96      4.33 o
   1   4  12       12.00       15.35      5.86 o
  -8   5  12       15.33        4.72      5.78 o
  -7   5  12       16.06       -1.83      8.14 o
  -6   5  12        0.30       10.96      3.88 o
  -5   5  12        2.85        4.77      7.22 o
  -4   5  12      279.71      304.70      9.06 o
  -3   5  12       28.94       31.20      2.74 o
  -2   5  12       33.97       32.53      7.28 o
  -1   5  12       10.94       10.60      6.39 o
   0   5  12        0.23        6.18      9.08 o
  -7   6  12       12.79        4.08      5.49 o
  -6   6  12       44.48       47.62      8.32 o
  -5   6  12      102.72      105.29      7.11 o
  -4   6  12        8.48       35.18      8.55 o
  -3   6  12      184.31      199.15     11.00 o
  -2   6  12       10.80       14.39      5.10 o
  -1   6  12      243.60      232.40      7.41 o
  -6   7  12       44.84       50.36     11.53 o
  -5   7  12        0.11        4.27      9.07 o
  -4   7  12       45.56       55.35      8.43 o
  -3   7  12      112.84       96.46     12.19 o
  -2   7  12       29.64       35.92      5.02 o
  -1  -9  13       44.05       60.21     14.93 o
   0  -9  13        1.55       -4.44      7.88 o
  -3  -8  13        8.68        3.45      7.87 o
  -2  -8  13       19.82       21.63      5.34 o
  -1  -8  13       26.96       35.68      8.78 o
   0  -8  13       29.29       29.02      6.38 o
   1  -8  13       21.55       25.64      5.61 o
  -4  -7  13       52.45       56.41      9.76 o
  -3  -7  13       17.17       28.05     10.82 o
  -2  -7  13      332.45      326.22     10.03 o
  -1  -7  13      194.45      206.38     12.06 o
   0  -7  13       79.62       81.00      7.95 o
   1  -7  13      102.44      113.93      7.18 o
   2  -7  13       35.60       50.64      6.49 o
  -5  -6  13       24.96        9.70      3.98 o
  -4  -6  13        4.95        6.85      8.03 o
  -3  -6  13        0.24        0.25      3.54 o
  -2  -6  13        0.55       -4.62      3.94 o
  -1  -6  13       38.01       49.84     10.53 o
   0  -6  13        0.49        1.76      5.39 o
   1  -6  13       19.19       -0.05      9.76 o
   2  -6  13        4.27       22.12      8.93 o
  -6  -5  13        0.06       -9.87      6.58 o
  -5  -5  13       12.04       10.05      4.28 o
  -4  -5  13       77.44       68.45      6.95 o
  -3  -5  13       27.77       30.99      4.31 o
  -2  -5  13      399.54      414.23     11.28 o
  -1  -5  13      102.65       96.91      6.66 o
   0  -5  13      311.21      316.49     11.68 o
   1  -5  13       22.12        5.31     16.14 o
   2  -5  13       51.84       70.46     12.89 o
  -6  -4  13       80.91       92.01     13.42 o
  -5  -4  13       49.46       43.05      6.36 o
  -4  -4  13        4.10        1.88      3.17 o
  -3  -4  13        3.40        6.95      3.18 o
  -2  -4  13      160.27      149.49      8.10 o
  -1  -4  13      160.11      149.27      7.04 o
   0  -4  13       11.10       24.31     13.28 o
   1  -4  13       94.18      102.86      7.83 o
   2  -4  13        4.02       33.36      6.48 o
   3  -4  13       18.36        5.41      7.65 o
  -7  -3  13       47.56       56.33      6.37 o
  -6  -3  13       57.38       60.26      4.31 o
  -5  -3  13       79.83       78.27      4.15 o
  -4  -3  13       41.73       35.74      3.51 o
  -3  -3  13       31.84       37.63      7.63 o
  -2  -3  13      372.76      376.10      9.97 o
  -1  -3  13       78.39       84.38      5.31 o
   0  -3  13      382.83      366.45     21.74 o
   1  -3  13      113.36      106.53      7.94 o
   2  -3  13      126.32      115.02      8.39 o
   3  -3  13      299.17      263.21     12.05 o
  -7  -2  13        9.57       10.85      4.63 o
  -6  -2  13       71.93       71.98      7.41 o
  -5  -2  13        8.03        6.30      6.57 o
  -4  -2  13       14.47       25.09      3.01 o
  -3  -2  13       11.39       17.51      5.41 o
  -2  -2  13       55.05       54.87      3.95 o
  -1  -2  13      101.14      103.93     11.90 o
   0  -2  13       40.80       63.72      5.56 o
   1  -2  13       18.18       13.57     11.60 o
   2  -2  13        2.89       -3.15     14.50 o
  -7  -1  13      211.57      214.85      6.78 o
  -6  -1  13      362.22      359.75      8.54 o
  -5  -1  13       41.94       54.44      5.44 o
  -4  -1  13      143.67      141.09      4.54 o
  -3  -1  13      146.75      159.24      4.66 o
  -2  -1  13        7.58        4.11      3.40 o
  -1  -1  13      124.45      127.55      3.82 o
   0  -1  13        0.08        4.87      6.26 o
   1  -1  13       47.55       48.04      6.56 o
   2  -1  13      317.82      326.79     25.38 o
  -7   0  13       21.22       38.23     17.74 o
  -6   0  13        3.45       11.18      3.65 o
  -5   0  13        3.88       -8.88      5.92 o
  -4   0  13       74.75       78.88      3.30 o
  -3   0  13       28.40       24.45      3.54 o
  -2   0  13        0.16        5.78      3.33 o
  -1   0  13      189.17      191.48      5.32 o
   1   0  13        0.52       -4.45      5.32 o
   2   0  13       12.23       22.73     15.37 o
  -7   1  13        5.10        2.37      6.02 o
  -6   1  13      295.90      308.84      7.92 o
  -5   1  13       90.32       83.19      4.32 o
  -4   1  13       55.74       58.36      3.47 o
  -3   1  13      208.82      211.11     12.27 o
  -2   1  13        3.58        6.16      3.44 o
  -1   1  13      433.19      429.13      7.63 o
   0   1  13       30.64       48.81     11.61 o
   1   1  13      286.35      269.82     13.18 o
   2   1  13      199.98      195.80      9.34 o
  -7   2  13      186.78      182.41      7.52 o
  -6   2  13        9.17       21.16      5.91 o
  -5   2  13       17.88       20.83      3.29 o
  -4   2  13       26.21       23.79      4.71 o
  -3   2  13       12.94       29.00      3.24 o
  -2   2  13       18.82       15.87      3.94 o
  -1   2  13       89.98       94.03      3.66 o
   0   2  13       69.09       66.18      5.03 o
   1   2  13       19.86       -8.57      9.85 o
  -7   3  13       76.52       73.23      8.67 o
  -6   3  13       30.54       32.42      8.15 o
  -5   3  13       29.51       31.39      3.76 o
  -4   3  13      256.66      244.67      6.08 o
  -3   3  13      811.46      802.51     22.20 o
  -2   3  13       32.14       21.44      3.16 o
  -1   3  13      411.59      442.21     15.90 o
   0   3  13       24.79       24.11      7.95 o
  -7   4  13       43.79       41.74      5.05 o
  -6   4  13       70.12       64.97      6.90 o
  -5   4  13       52.06       62.38      5.34 o
  -4   4  13        2.75        8.48      3.81 o
  -3   4  13        0.46        4.04      5.48 o
  -2   4  13      292.41      286.21      8.94 o
  -1   4  13        0.55       -0.05      7.20 o
   0   4  13       19.04       11.16      6.81 o
  -6   5  13       65.19       68.93      7.77 o
  -5   5  13       14.09       16.35      7.66 o
  -4   5  13       55.87       47.28      6.21 o
  -3   5  13       46.57       61.49      6.68 o
  -2   5  13        1.10        5.44      6.43 o
  -1   5  13       72.58       58.32     11.13 o
  -5   6  13        1.47        4.08      8.49 o
  -4   6  13       22.94       15.04      4.94 o
  -3   6  13       35.11       34.09      5.83 o
  -3  -7  14        0.06       -2.51      4.42 o
  -2  -7  14        0.42       -3.73     11.62 o
  -1  -7  14       42.44       43.72      7.29 o
   0  -7  14        7.71       25.10      5.69 o
  -4  -6  14      592.12      599.31     14.77 o
  -3  -6  14      496.91      508.66     13.44 o
  -2  -6  14       15.91       23.07      5.51 o
  -1  -6  14      275.07      251.38      9.36 o
   0  -6  14      150.34      141.80      7.71 o
   1  -6  14      272.36      271.23     12.02 o
  -5  -5  14        3.62       -2.88      5.04 o
  -4  -5  14        6.57        7.57      7.91 o
  -3  -5  14       73.33       71.20      5.21 o
  -2  -5  14        3.59        6.59      4.20 o
  -1  -5  14       33.02       31.69      9.87 o
   0  -5  14       74.41       68.26      7.43 o
   1  -5  14       10.04        6.12      6.07 o
  -5  -4  14        9.26       15.45      4.85 o
  -4  -4  14      587.10      610.65     14.82 o
  -3  -4  14      146.04      139.95      8.10 o
  -2  -4  14       34.36       51.70     18.89 o
  -1  -4  14      120.39      152.36      7.10 o
   0  -4  14        7.69        5.27      9.76 o
   1  -4  14      164.25      152.44      9.82 o
  -6  -3  14        2.25        8.88     11.85 o
  -5  -3  14       83.92       88.67      6.50 o
  -4  -3  14       13.11       17.51      5.14 o
  -3  -3  14       31.87       29.38      6.09 o
  -2  -3  14        8.22       14.05      3.54 o
  -1  -3  14      268.13      283.10     15.11 o
   0  -3  14       85.48       91.75      6.83 o
   1  -3  14        0.00       -2.04     12.92 o
  -6  -2  14       89.31      101.31      6.36 o
  -5  -2  14        0.54        0.06      5.54 o
  -4  -2  14       76.72       75.71      6.72 o
  -3  -2  14       26.97       29.10      4.67 o
  -2  -2  14      174.74      178.55      6.67 o
  -1  -2  14      200.50      198.38      9.03 o
   0  -2  14      370.62      340.59     12.50 o
   1  -2  14      262.23      276.07     25.08 o
  -6  -1  14       16.47       23.75      3.91 o
  -5  -1  14        1.95        2.38      4.30 o
  -4  -1  14        1.08       -4.08      2.72 o
  -3  -1  14        0.70        2.23      6.67 o
  -2  -1  14       17.12       18.90      7.62 o
  -1  -1  14        0.02        1.75      7.18 o
   0  -1  14       41.31       32.11      4.03 o
   1  -1  14       15.32       14.59      8.49 o
  -6   0  14       12.28        7.05      8.04 o
  -5   0  14      524.25      534.51     11.65 o
  -4   0  14       47.85       59.23      4.10 o
  -3   0  14       27.24       34.24      6.56 o
  -2   0  14      542.00      549.58     17.84 o
  -1   0  14       12.42       16.01      5.80 o
   0   0  14       36.63       32.38      5.10 o
   1   0  14      160.65      146.23     18.04 o
  -6   1  14       49.00       61.76      8.15 o
  -5   1  14        0.65        2.11     13.31 o
  -4   1  14       32.71       29.63      5.34 o
  -3   1  14       71.00       69.54      7.59 o
  -2   1  14       65.56       71.32      5.07 o
  -1   1  14        4.88        2.79      5.77 o
   0   1  14        0.05       -7.19      5.82 o
  -6   2  14       14.80       16.70      4.34 o
  -5   2  14      187.25      171.36      8.67 o
  -4   2  14       85.67       95.02     10.49 o
  -3   2  14        4.68        3.99      6.13 o
  -2   2  14      179.06      188.23      8.00 o
  -1   2  14       22.95       19.43      7.13 o
  -6   3  14       13.29       18.54      5.75 o
  -5   3  14        4.36        1.45      4.31 o
  -4   3  14        0.34        9.88      4.43 o
  -3   3  14       34.26       38.22      6.44 o
  -2   3  14        0.09        8.21      6.22 o
  -1   3  14        0.06        2.69     21.87 o
  -5   4  14       20.64       26.92     19.68 o
  -4   4  14      291.29      278.08      9.49 o
  -3   4  14       47.40       42.70      8.56 o
  -2   4  14      142.63      155.08      9.35 o
  -3  -4  15       13.77       12.24      5.08 o
  -2  -4  15        0.70       17.68      5.22 o
  -1  -4  15       30.34       20.49      8.51 o
  -4  -3  15       86.53      100.14      5.68 o
  -3  -3  15      319.56      329.05     11.53 o
  -2  -3  15       11.60       15.51      6.22 o
  -1  -3  15       81.50       62.30     10.39 o
  -4  -2  15       26.39       13.37      4.21 o
  -3  -2  15       10.67       14.90      4.74 o
  -2  -2  15       31.20       29.44      4.57 o
  -1  -2  15       51.42       41.84      6.95 o
  -5  -1  15       46.81       61.91      5.33 o
  -4  -1  15      273.13      292.60     10.62 o
  -3  -1  15      108.32      110.86      6.04 o
  -2  -1  15       57.51       51.37      5.53 o
  -1  -1  15        2.76       -3.98      9.10 o
  -5   0  15       39.21       36.01      9.05 o
  -4   0  15       10.47        6.28      4.34 o
  -3   0  15        0.10        2.39      4.48 o
  -2   0  15        7.89       -4.42      6.48 o
  -4   1  15      143.19      174.82      8.04 o
  -3   1  15      184.35      189.80      8.06 o
  -2   1  15       24.88       28.75     19.78 o
 
